# Supplementary material for: The Fur-like regulatory protein MAP3773c modulates key metabolic pathways in Mycobacterium avium subsp. paratuberculosis under in-vitro iron starvation
Source: Sci Rep. 2024 Apr 18;14:8941. doi: 10.1038/s41598-024-59691-3 (PMC11026511; doi:10.1038/s41598-024-59691-3)
Supplement: Supplementary file 1 — Supplementary Information 1. [file 41598_2024_59691_MOESM1_ESM.xlsx]

## Sheet: Sheet1
Supplementray Data 1A : Quality of sequencing data
The detail statistics for the quality of sequencing data are shown below:
Sample	Sample Information	Total number of reads	Raw data (GB)	Effective(%)	Error(%)	Q20(%)	Q30(%)
K0_1	K10_replete_replicate 1	13461706	2	96.69	0.03	96.65	91.47
K0_2	K10_replete_replicate 2	14331712	2.1	96.08	0.03	96.39	90.87
K1_1	K10_deplete at 5 min_replicate 1	13362734	2	95.16	0.03	96.52	91.18
K1_2	K10_deplete at 5 min_replicate 2	14914490	2.2	97.33	0.03	95.91	90.26
K2_1	K10_deplete at 30 min_replicate 1	22031084	3.3	97.37	0.03	96.66	91.53
K2_2	K10_deplete at 30 min_replicate 2	13470350	2	97.48	0.03	96.66	91.51
K3_1	K10_deplete at 60 min_replicate 1	15696502	2.4	97.94	0.03	96.62	91.35
K3_2	K10_deplete at 60 min_replicate 2	21342872	3.2	98.85	0.03	96.97	91.75
K4_1	K10_deplete at 90 min_replicate 1	15145532	2.3	97.35	0.03	96.4	90.89
K4_2	K10_deplete at 90 min_replicate 2	14351312	2.2	96.5	0.03	96.66	91.56
M0_1	Mutant_replete_replicate 1	16191542	2.4	99.3	0.03	97.16	92.32
M0_2	Mutant_replete_replicate 2	19316168	2.9	97.25	0.03	96.98	92.24
M1_1	Mutant_deplete at 5 min_replicate 1	13601468	2	98.16	0.03	96.07	90.75
M1_2	Mutant_deplete at 5 min_replicate 2	23169702	3.5	97.43	0.03	96.31	91.07
M2_1	Mutant_deplete at 30 min_replicate 1	16147140	2.4	99.3	0.03	97.06	92.23
M2_2	Mutant_deplete at 30 min_replicate 2	20047654	3	97.43	0.03	96.45	91.31
M3_1	Mutant_deplete at 60 min_replicate 1	17743790	2.7	99.17	0.03	97.06	92.26
M3_2	Mutant_deplete at 60 min_replicate 2	14599690	2.2	97.4	0.03	96.17	90.48
M4_1	Mutant_deplete at 90 min_replicate 1	15842556	2.4	99.24	0.03	97.08	92.23
M4_2	Mutant_deplete at 90 min_replicate 2	13506836	2	97.64	0.03	96.43	91.06

## Sheet: Sheet2
Supplementray Data 1B. Hisat alignment statistics
Sample ID	Sample Information	Total raw read pairs	Total Aligned Reads	Concordant pair alignment rate
K0_1	K10_replete_replicate 1	13461706	13282161	0.9056
K0_2	K10_replete_replicate 2	14331712	14316269	0.887
K1_1	K10_deplete at 5 min_replicate 1	13362734	13190667	0.8969
K1_2	K10_deplete at 5 min_replicate 2	14914490	13736936	0.8206
K2_1	K10_deplete at 30 min_replicate 1	22031084	13287892	0.9145
K2_2	K10_deplete at 30 min_replicate 2	13470350	13287892	0.9145
K3_1	K10_deplete at 60 min_replicate 1	15696502	15575732	0.8854
K3_2	K10_deplete at 60 min_replicate 2	21342872	21330441	0.9012
K4_1	K10_deplete at 90 min_replicate 1	15145532	14870770	0.8875
K4_2	K10_deplete at 90 min_replicate 2	14351312	14057560	0.8927
M0_1	Mutant_replete_replicate 1	16191542	16014132	0.9455
M0_2	Mutant_replete_replicate 2	19316168	18872130	0.8589
M1_1	Mutant_deplete at 5 min_replicate 1	13601468	11503276	0.8043
M1_2	Mutant_deplete at 5 min_replicate 2	23169702	21161141	0.7969
M2_1	Mutant_deplete at 30 min_replicate 1	16147140	15868386	0.937
M2_2	Mutant_deplete at 30 min_replicate 2	20047654	18715874	0.8031
M3_1	Mutant_deplete at 60 min_replicate 1	17743790	17447623	0.9418
M3_2	Mutant_deplete at 60 min_replicate 2	14599690	13624321	0.8286
M4_1	Mutant_deplete at 90 min_replicate 1	15842556	15582837	0.9425
M4_2	Mutant_deplete at 90 min_replicate 2	13506836	12644184	0.8514
