# Supplementary material for: The Fur-like regulatory protein MAP3773c modulates key metabolic pathways in Mycobacterium avium subsp. paratuberculosis under in-vitro iron starvation
Source: Sci Rep. 2024 Apr 18;14:8941. doi: 10.1038/s41598-024-59691-3 (PMC11026511; doi:10.1038/s41598-024-59691-3)
Supplement: Supplementary file 2 — Supplementary Information 2. [file 41598_2024_59691_MOESM2_ESM.xlsx]

## Sheet: 2A, Replete Up >1X 
Supplementary Data 2A: Gene expression table of ΔMAP3773c strain compared to K-10 strain at iron replete conditions
		Mutant strain upregulated genes at iron replete conditon p< 0.05
gene Names	Mean Normalized Counts	log2foldchange	Padj	ORF ID	Fold Change	Function
gene-MAP_RS19355	2436.24	2.76599	0.0327357	MAP3776c	6.80214	metal ABC transporter solute binding protein
gene-MAP_RS04245	281.631	4.38754	0.0287024	MAP0832c	20.9306	IS110 like element ISMpa1 family transposase
gene-MAP_RS18070	3513.7	4.93449	0.0174076	MAP3517	30.5795	Manganese transporter
gene-MAP_RS23625	2002.73	5.12009	0.0287024	MAP3516	34.7776	hpothetical protein
gene-MAP_RS02075	16693.4	5.18197	0.000220965	MAP0407c	36.3018	acetate- CoA ligase activity

## Sheet: 2B, Replete Down > 1X
Supplementary Data 2B: Gene expression table of ΔMAP3773c strain compared to K-10 strain at iron replete conditions
		Mutant strain downregulated genes at iron replete condition p<0.05
gene names	MeanNormalizedcounts	log2foldchange	Padj	ORF ID	Fold Change	Function
gene-MAP_RS02325	1781.75	-5.15119	0.00162029	MAP0453	35.5354	DUF3180 domain containing protein
gene-MAP_RS08885	3186.91	-4.5142	0.0287024	MAP1746c	22.8512	nitroreductase family protein
gene-MAP_RS01995	27076.7	-4.19257	0.0287024	MAP0391c	18.2848	Metallophosphoesterase
gene-MAP_RS02035	2648.36	-3.80732	0.0287024	MAP0399c	13.9996	hpothetical protein
gene-MAP_RS22955	5122.56	-2.67779	0.0183066	MAP3626c	6.39876	metallothionein protein

## Sheet: 2C, Deplete at 5 min Up >1X
Supplementary Data 2C: Gene expression table of ΔMAP3773c strain compared to K-10 strain at 5 minutes post iron starvation conditions
		Mutant strain upregulated genes at 5 minutes post iron stress, p< 0.05
gene Names	Mean Normalized Counts	log2foldchange	Padj	ORF ID	Fold Change	Function
gene-MAP_RS10390	248.895	2.5257	0.0496546		5.75853
gene-MAP_RS19155	346.268	2.68954	0.0440486	MAP3737	6.45106	PPE domain-containing protein
gene-MAP_RS19355	2708.91	2.75039	0.0496546	MAP3776c	6.729	zinc ABC transporter substrate-binding protein
gene-MAP_RS19350	895.735	2.82373	0.0496546	MAP3775c	7.0799	ATP-binding cassette domain-containing protein
gene-MAP_RS19345	1721.38	3.45288	0.0130228	MAP3774c	10.9502	metal ABC transporter permease
gene-MAP_RS19160	210.605	3.52353	0.0440486	MAP3738c	11.4998	class I SAM-dependent methyltransferase
gene-MAP_RS12830	5828.71	3.78654	0.015034	MAP2516	13.7994	MFS transporter
gene-MAP_RS18070	3152.62	4.4306	0.0193277	MAP3517	21.5648	Manganese transporter
gene-MAP_RS02400	3539.59	5.23098	0.00236898	MAP0468	37.5562	alpha/beta hydrolase
gene-MAP_RS02075	23205.3	5.47253	0.00102945	MAP0407c	44.4014	acetate-CoA ligase activity
gene-MAP_RS18855	8710.92	5.79065	0.00102945	MAP3677	55.3552	helix-turn-helix domain-containing protein

## Sheet: 2D, Deplete at 5 min, Down >1X
Supplementary Data 2D: Gene expression table of ΔMAP3773c strain compared to K-10 strain at 5 minutes post iron starvation conditions
		Mutant strain downregulated genes at 5 minutes post iron stress, p<0.05
gene names	MeanNormalizedcounts	log2foldchange	Padj	ORF ID	Fold Change	Function
gene-MAP_RS04010	17481.4	-6.25355	0.000691699	MAP0784	76.2967	SRPBCC family protein
gene-MAP_RS23740	296.933	-4.39627	0.00102945	MAP_RS23740	21.0576	hypothetical protein
gene-MAP_RS23735	175.733	-4.11324	0.035108	MAP_RS23735	17.3064	PE/PPE C-terminal domain-containing protein
gene-MAP_RS21910	3029.44	-3.23003	0.0440486	MAP4273c	9.38285	WhiB family transcriptional regulator
gene-MAP_RS07405	1917.27	-3.13661	0.0193277	MAP1456	8.79452	alpha/beta hydrolase fold domain-containing protein
gene-MAP_RS22955	5067.12	-2.42664	0.035108	MAP3626c	5.37641	metallothionein MymT

## Sheet: 2E, Deplete at 30 min, Up>1X
Supplementary Data 2E: Gene expression table of ΔMAP3773c strain compared to K-10 strain at 30 minutes post iron starvation conditions
		Mutant strain upregulated genes at 30 minutes post iron stress, p< 0.05
gene Names	Mean Normalized Counts	log2foldchange	Padj	ORF ID	Fold Change	Function
gene-MAP__RS08200	2066.53	1.00471	0.0102614	MAP1613c	2.00654	alcohol dehydrogenase
gene-MAP_RS01940	282.444	1.02134	0.0292459	MAP0381	2.0298	DUF6328 family protein
gene-MAP_RS23905	2511.77	1.02229	0.0108998	MAP3647c	2.03114	GGDEF domain-containing protein
gene-MAP_RS10300	2115.53	1.02995	0.0102646	MAP2027c	2.04196	type II toxin-antitoxin system VapC family toxin
gene-MAP_RS06565	3959.02	1.04577	0.0127744	MAP1293	2.06447	histidinol dehydrogenase
gene-MAP_RS20040	249.059	1.0509	0.0318194	MAP3907	2.07182	M28 family peptidase
gene-MAP_RS10405	237.709	1.06126	0.0234107	MAP2048	2.08675	lipoprotein LpqH
gene-MAP_RS03345	15370.3	1.06649	0.00534804	MAP0658c	2.09433	acyl-ACP desaturase
gene-MAP_RS20080	462.459	1.06745	0.0331037	MAP_RS20080	2.09573	Rv1535 domain-containing protein
gene-MAP_RS19085	161.618	1.0712	0.0283544	MAP3722	2.10118	hypothetical protein
gene-MAP_RS10320	795.235	1.07531	0.0199597	MAP2031c	2.10717	serine/threonine-protein kinase
gene-MAP_RS06950	244.747	1.07538	0.0480032	MAP1368	2.10728	argininosuccinate lyase
gene-MAP_RS16565	732.708	1.09229	0.0110013	MAP3226c	2.13212	LLM class flavin-dependent oxidoreductase
gene-MAP_RS08330	376.168	1.09655	0.0134205	MAP1639c	2.13842	SRPBCC family protein
gene-MAP_RS17755	201.933	1.09892	0.0221074	MAP3453c	2.14195	tryptophan--tRNA ligase
gene-MAP_RS15855	224.776	1.10859	0.0370383	MAP3092	2.15635	fec-B; iron-siderophore ABC transporter substrate-binding protein
gene-MAP_RS16370	290.597	1.10879	0.0447995	MAP3190	2.15665	NADPH:quinone oxidoreductase family protein
gene-MAP_RS22245	157.437	1.11194	0.0221074	MAP4337	2.16137	RNA polymerase sigma factor SigM
gene-MAP_RS00735	375.595	1.11374	0.00755715	MAP0145	2.16406	aliphatic sulfonate ABC transporter substrate-binding protein
gene-MAP_RS04050	283.676	1.1248	0.0198983	MAP0792c	2.18071	LLM class F420-dependent oxidoreductase
gene-MAP_RS19275	131.531	1.13717	0.0271044	MAP3762c	2.1995	glycosyltransferase
gene-MAP_RS13730	180.275	1.14394	0.0190386	MAP2695c	2.20983	adenylate/guanylate cyclase domain-containing protein
gene-MAP_RS03575	191.922	1.14907	0.0130951	MAP0700	2.21771	alpha/beta fold hydrolase
gene-MAP_RS14465	1033.74	1.15218	0.0188927	MAP2828c	2.22249	DUF4192 domain-containing protein
gene-MAP_RS08130	362.045	1.15224	0.00788174	MAP1598	2.22259	TIGR03854 family LLM class F420-dependent oxidoreductase
gene-MAP_RS10455	927.887	1.16162	0.00244991	MAP2058c	2.23708	3'(2'),5'-bisphosphate nucleotidase CysQ
gene-MAP_RS07620	172.456	1.16171	0.014009	MAP1497c	2.23722	molybdopterin-dependent oxidoreductase
gene-MAP_RS14590	125.881	1.16621	0.0246378	MAP2851c	2.24421	glycosyltransferase
gene-MAP_RS05595	537.762	1.16819	0.00932591	MAP1098	2.2473	transcription antitermination factor NusB, regulation of DNA-templated transcription
gene-MAP_RS16270	1098.67	1.17281	0.014702	MAP3169c	2.25451	DMT family transporter
gene-MAP_RS12835	1433.2	1.18231	0.0212035	MAP2517	2.26941	FAD-linked oxidase C-terminal domain-containing protein
gene-MAP_RS18910	81.6153	1.18761	0.0406394	MAP3688	2.27774	glycoside hydrolase family 3 N-terminal domain-containing protein
gene-MAP_RS23665	5974.59	1.19276	0.0198983	MAP0103c	2.28589	DUF5994 family protein
gene-MAP_RS19840	221.47	1.1994	0.0384723	MAP3867c	2.29644	hypothetical protein
gene-MAP_RS05770	101.589	1.20767	0.0283634	MAP1133	2.30964	methionyl-tRNA formyltransferase
gene-MAP_RS05380	188.126	1.21147	0.0278255	MAP1055c	2.31573	metallophosphoesterase family protein
gene-MAP_RS04755	113.559	1.21703	0.0342502	MAP0939	2.32468	DUF5642 family protein
gene-MAP_RS00400	356.844	1.2207	0.0347836	MAP0077	2.33059	hypothetical protein
gene-MAP_RS09860	412.822	1.22114	0.00227483	MAP1941	2.33131	asparagine synthase (glutamine-hydrolyzing)
gene-MAP_RS06585	998.679	1.22397	0.00102816	MAP1297	2.33588	1-(5-phosphoribosyl)-5-[(5- phosphoribosylamino)methylideneamino]imidazole-4-carboxamide isomerase activity
gene-MAP_RS02810	140.395	1.24356	0.0144617	MAP0551	2.36782	fructosamine kinase family protein
gene-MAP_RS17885	282.925	1.24495	0.0397224	MAP3479c	2.3701	MaoC family dehydratase
gene-MAP_RS19295	501.521	1.25306	0.0426355	MAP3766	2.38347	permease
gene-MAP_RS18890	115.764	1.25563	0.0209309	MAP3684	2.38772	GMC family oxidoreductase N-terminal domain-containing protein
gene-MAP_RS10605	6222.7	1.2673	0.00256291	MAP2086c	2.4071	hypothetical protein
gene-MAP_RS13215	115.016	1.27811	0.0190386	MAP2590	2.42521	lipid-transfer protein
gene-MAP_RS17595	120.192	1.29888	0.0322166	MAP3422c	2.46037	pseudouridine synthase
gene-MAP_RS19130	162.671	1.30313	0.00868555	MAP3731c	2.46764	energy-coupling factor ABC transporter ATP-binding protein
gene-MAP_RS12840	246.228	1.31322	0.00491532	MAP2518	2.48495	cytochrome P450
gene-MAP_RS14135	146.024	1.32297	0.0097698	MAP_RS14135	2.5018	excisionase family DNA-binding protein
gene-MAP_RS05535	1599.89	1.328	0.0161395	MAP1085	2.51054	acyl-CoA dehydrogenase
gene-MAP_RS12825	291.153	1.33122	0.00131425	MAP2515c	2.51616	uracil-DNA glycosylase
gene-MAP_RS20460	122.265	1.33348	0.0320638	MAP3990	2.5201	thioesterase family protein
gene-MAP_RS07530	142.714	1.33427	0.011731	MAP1480	2.52148	class I SAM-dependent methyltransferase
gene-MAP_RS12500	244.996	1.33671	0.00164556	MAP2449c	2.52575	DUF2550 domain-containing protein
gene-MAP_RS14650	1784.77	1.33937	0.0223274	MAP2863c	2.53042	ribonuclease J
gene-MAP_RS10395	212.041	1.37329	0.0100647	MAP2046	2.59061	sulfurtransferase
gene-MAP_RS05705	181.608	1.38166	0.0244099	MAP1120	2.60569	orotidine-5'-phosphate decarboxylase
gene-MAP_RS13235	554.097	1.38467	0.00244991	MAP2594	2.61112	helix-turn-helix domain-containing protein
gene-MAP_RS16855	215.407	1.38508	0.00193011	MAP3280c	2.61187	cation:proton antiporter
gene-MAP_RS13850	275.339	1.3947	0.00154611	MAP2719c	2.62933	PaaI family thioesterase
gene-MAP_RS09235	90.7399	1.40269	0.00999598	MAP1815c	2.64395	cobalt-precorrin-6A reductase
gene-MAP_RS01045	187.821	1.40328	0.00500565	MAP0208	2.64501	Cof-type HAD-IIB family hydrolase
gene-MAP_RS05525	329.306	1.40343	0.000476785	MAP1083c	2.6453	NtaA/DmoA family FMN-dependent monooxygenase
gene-MAP_RS14715	209.273	1.40619	0.00123499	MAP2875	2.65035	thioesterase family protein
gene-MAP_RS15500	378.396	1.40656	0.0119859	MAP3027	2.65104	IclR family transcriptional regulator
gene-MAP_RS06220	916.712	1.40941	0.0261811	MAP1224c	2.65628	TVP38/TMEM64 family protein
gene-MAP_RS19535	218.195	1.41081	0.00430115	MAP3809c	2.65887	mannitol dehydrogenase family protein
gene-MAP_RS12845	87.1713	1.41767	0.00992885	MAP2519	2.67154	TetR/AcrR family transcriptional regulator
gene-MAP_RS13780	91.7527	1.42565	0.0425172	MAP2705c	2.68636	nuclear transport factor 2 family protein
gene-MAP_RS08250	69.126	1.44832	0.0320638	MAP1623c	2.7289	D-aminoacyl-tRNA deacylase
gene-MAP_RS14195	56.1499	1.44961	0.0491961	MAP_RS14195	2.73133	hypothetical protein
gene-MAP_RS10365	153.479	1.45099	0.0127744	MAP2040c	2.73396	type II toxin-antitoxin system HicB family antitoxin
gene-MAP_RS19215	138.678	1.4548	0.00544346	MAP3749	2.74119	mycofactocin-coupled SDR family oxidoreductase
gene-MAP_RS20090	128.011	1.45732	0.00693903	MAP3916c	2.74599	exodeoxyribonuclease III
gene-MAP_RS17280	335.791	1.4678	0.0196098	MAP3361c	2.76599	dTMP kinase
gene-MAP_RS16930	793.477	1.47773	0.000228606	MAP3294	2.78511	hypothetical protein
gene-MAP_RS09900	168.829	1.47888	0.0130951	MAP1949	2.78732	adenosylcobinamide-GDP ribazoletransferase
gene-MAP_RS08795	252.41	1.48009	0.0321791	MAP1728c	2.78967	haloacid dehalogenase type II
gene-MAP_RS02440	2627.66	1.48242	0.0150424	MAP0476	2.79417	2-C-methyl-D-erythritol 4-phosphate cytidylyltransferase
gene-MAP_RS07485	156.203	1.48542	0.0030473	MAP1471	2.79998	nitroreductase family deazaflavin-dependent oxidoreductase
gene-MAP_RS10495	800.299	1.4893	0.00999598	MAP2066	2.80753	divalent metal cation transporter
gene-MAP_RS05090	1243.66	1.50002	0.00255495	MAP_RS05090	2.82847	WXG100 family type VII secretion target
gene-MAP_RS14095	99.9988	1.50408	0.00950339	MAP_RS14095	2.83645	hypothetical protein
gene-MAP_RS20715	3743.09	1.51908	0.0122765	MAP_RS20715	2.86608	inorganic phosphate transporter
gene-MAP_RS23785	88.4919	1.54441	0.0204548	MAP1636c	2.91685	hypothetical protein
gene-MAP_RS19350	198.956	1.56068	0.00203459	MAP3775c	2.94992	ATP-binding cassette domain-containing protein
gene-MAP_RS07490	68.6774	1.56296	0.0124944	MAP1472c	2.95459	hypothetical protein
gene-MAP_RS08535	89.5849	1.5694	0.00576397	MAP1679c	2.96781	DUF1345 domain-containing protein
gene-MAP_RS06930	225.389	1.57091	0.0251974	MAP1364	2.97091	acetylornithine transaminase
gene-MAP_RS18795	129.036	1.57439	0.0054231	MAP3665c	2.9781	hypothetical protein
gene-MAP_RS09380	615.293	1.58221	0.0417876	MAP1846c	2.99428	ATP phosphoribosyltransferase
gene-MAP_RS09790	109.264	1.59216	0.00155348	MAP1927c	3.01501	hypothetical protein
gene-MAP_RS19355	880.13	1.59507	0.000109825	MAP3776c	3.0211	zinc ABC transporter substrate-binding protein
gene-MAP_RS19190	219.29	1.59829	0.0130951	MAP3744	3.02784	Gfo/Idh/MocA family oxidoreductase
gene-MAP_RS09245	158.775	1.59993	0.00305285	MAP1817c	3.03128	Cobalamin (vitamin B12) biosynthesis CobL
gene-MAP_RS23330	12270.1	1.60111	0.0246378	MAP2153	3.03377	restriction endonuclease
gene-MAP_RS11140	42.3666	1.6146	0.0419886	MAP2191	3.06227	MCE(Mammalian Cell entry) family protein
gene-MAP_RS11510	179.471	1.62246	0.00732846	MAP2262	3.07899	TetR/AcrR family transcriptional regulator
gene-MAP_RS10755	390.021	1.62411	0.025031	MAP2116c	3.08251	MCE family protein
gene-MAP_RS00875	1166.17	1.63307	7.30764e-05	MAP0175c	3.10172	LLM class F420-dependent oxidoreductase
gene-MAP_RS19210	275.85	1.63544	4.93088e-05	MAP3748c	3.10681	IS110 family transposase
gene-MAP_RS03355	2185.75	1.64193	5.70253e-05	MAP0660	3.12083	oxygenase MpaB family protein
gene-MAP_RS18175	164.814	1.64425	0.00244991	MAP3537c	3.12586	alpha/beta hydrolase
gene-MAP_RS22115	64.5265	1.64438	0.00752069	MAP4312	3.12613	TetR/AcrR family transcriptional regulator
gene-MAP_RS00745	38.2804	1.64623	0.0312547	MAP0147c	3.13014	FAD-binding oxidoreductase
gene-MAP_RS06735	1501.96	1.65232	8.24371e-07	MAP1326	3.14339	dephospho-CoA kinase activity, coenzyme A biosynthetic process
gene-MAP_RS05180	1133.6	1.66237	0.00315235	MAP1016c	3.16536	alpha/beta-hydrolase family protein
gene-MAP_RS02490	394.425	1.66868	0.0426995	MAP0487c	3.17924	metal ABC transporter permease
gene-MAP_RS07295	437.006	1.67454	0.0155949	MAP1435	3.19217	SDR family NAD(P)-dependent oxidoreductase
gene-MAP_RS17720	111.894	1.67907	0.019496	MAP3447	3.20221	aspartate aminotransferase family protein
gene-MAP_RS10765	1436.25	1.67987	0.013314	MAP2117c	3.204	ABC transporter permease
gene-MAP_RS03520	693.653	1.69274	1.95955e-06	MAP0689c	3.2327	response regulator transcription factor
gene-MAP_RS08810	603.49	1.69428	0.00454886	MAP1730c	3.23615	GTP-binding protein
gene-MAP_RS10730	88.5652	1.69975	0.00129588	MAP2111c	3.24845	MlaD family protein
gene-MAP_RS10520	115.738	1.7012	0.00089313	MAP2071c	3.25172	AMP-binding protein
gene-MAP_RS09240	39.5614	1.70867	0.0214056	MAP1816c	3.26859	precorrin-4 C(11)-methyltransferase
gene-MAP_RS14645	84.0869	1.70909	0.00386765	MAP2862	3.26956	SAM-dependent methyltransferase
gene-MAP_RS10515	1337.78	1.71632	0.000182469	MAP2070	3.28598	TIGR03085 family metal-binding protein
gene-MAP_RS04720	49.7499	1.71976	0.0146207	MAP0932c	3.29383	TetR/AcrR family transcriptional regulator
gene-MAP_RS18880	79.6547	1.72129	0.0037545	MAP3682	3.29731	catalase (contains heme moeity)
gene-MAP_RS03910	144.499	1.75578	0.000287397	MAP0765	3.37708	MlaD family protein
gene-MAP_RS19110	35.484	1.75699	0.0396009	MAP3727	3.37992	ABC transporter ATP-binding protein
gene-MAP_RS00740	84.5175	1.77508	0.000904507	MAP0146	3.42256	ABC transporter permease
gene-MAP_RS18230	43.5861	1.776	0.0292459	MAP3548c	3.42476	TetR/AcrR family transcriptional regulator
gene-MAP_RS05600	77.079	1.78202	0.0169362	MAP1099	3.43908	hypothetical protein
gene-MAP_RS22645	77.2837	1.78516	0.0294912	MAP1634	3.44656	LysR family transcriptional regulator
gene-MAP_RS20710	193.352	1.78787	0.00538248	MAP4040c	3.45306	hypothetical protein
gene-MAP_RS09195	782.055	1.80201	5.59992e-06	MAP1807c	3.48706	ABC transporter substrate-binding protein
gene-MAP_RS04905	639.946	1.80433	9.5047e-06	MAP0969	3.49267	TetR/AcrR family transcriptional regulator
gene-MAP_RS10740	31.6121	1.8285	0.029354	MAP2113c	3.55168	MCE family protein
gene-MAP_RS19225	345.772	1.83103	1.95955e-06	MAP3751	3.55791	MMPL (mycobacterial membrane protein large) family transporter
gene-MAP_RS09190	111.136	1.83627	0.000931854	MAP1806c	3.57087	alpha/beta fold hydrolase
gene-MAP_RS19185	76.9364	1.83969	0.0100647	MAP3743	3.57933	saccharopine dehydrogenase NADP-binding domain-containing protein
gene-MAP_RS09110	61.6237	1.85767	0.0275007	MAP1791	3.62423	CbbQ/NirQ/NorQ/GpvN family protein
gene-MAP_RS05765	308.707	1.87855	0.000184698	MAP1132c	3.67706	class I SAM-dependent methyltransferase
gene-MAP_RS07770	1265.94	1.88422	0.000738877	MAP1524	3.69153	MgtC/SapB family protein
gene-MAP_RS11145	136.37	1.89096	0.000356769	MAP2192	3.70882	MCE family protein
gene-MAP_RS19400	2493.15	1.91179	0.00954041	MAP3785	3.76277	ESX secretion-associated protein EspG
gene-MAP_RS09225	61.1248	1.92426	0.0109952	MAP1813c	3.79542	PPE family protein
gene-MAP_RS01065	2016.4	1.93212	0.0292459	MAP0212	3.81615	glycosyltransferase
gene-MAP_RS08805	226.296	1.93497	0.0224935	MAP1729c	3.8237	thioesterase family protein
gene-MAP_RS15630	92.5952	1.94252	0.00178089	MAP3051	3.84376	pyridoxamine 5'-phosphate oxidase family protein
gene-MAP_RS06920	305.474	1.9491	6.56516e-05	MAP1362	3.86132	bifunctional glutamate N-acetyltransferase/amino-acid acetyltransferase ArgJ
gene-MAP_RS02445	434.172	1.95203	0.0198983	MAP0477	3.86918	2-C-methyl-D-erythritol 2,4-cyclodiphosphate synthase
gene-MAP_RS10770	251.802	1.95802	4.28718e-06	MAP2118	3.88528	Stf0 sulfotransferase family protein
gene-MAP_RS19235	195.478	1.98667	0.0129634	MAP3753	3.96322	hypothetical protein
gene-MAP_RS12915	43.2685	1.99193	0.0368199	MAP2532	3.97769	cytochrome P450
gene-MAP_RS19345	229.849	2.00913	0.00170176	MAP3774c	4.02541	metal ABC transporter permease
gene-MAP_RS03365	782.91	2.01602	2.42657e-08	MAP0661c	4.04467	metalloregulator ArsR/SmtB family transcription factor
gene-MAP_RS07670	2248.58	2.01779	1.58182e-07	MAP1506	4.04964	PPE family protein
gene-MAP_RS02835	41.0083	2.02032	0.00527874	MAP0556c	4.05673	long-chain-fatty-acid--CoA ligase FadD17
gene-MAP_RS06915	196.27	2.0207	7.30764e-05	MAP1361	4.05781	N-acetyl-gamma-glutamyl-phosphate reductase"
gene-MAP_RS12445	325.14	2.05331	0.00544346	MAP2441c	4.15056	MFS transporter
gene-MAP_RS06925	137.284	2.05391	0.0100647	MAP1363	4.15231	acetylglutamate kinase
gene-MAP_RS19195	56.8969	2.05943	0.014353	MAP3745	4.16822	alpha/beta fold hydrolase
gene-MAP_RS19280	212.584	2.08597	0.00298675	MAP3763c	4.2456	condensation domain-containing protein
gene-MAP_RS17485	243.676	2.09121	0.000409812	MAP3401	4.26106	Maf family nucleotide pyrophosphatase
gene-MAP_RS03340	2138.61	2.09885	9.5047e-06	MAP0657c	4.28367	tRNA dihydrouridine synthase DusB
gene-MAP_RS07300	43.6331	2.13046	0.00999598	MAP1436c	4.37856	SDR family oxidoreductase
gene-MAP_RS19905	514.479	2.13256	2.7734e-08	MAP3880	4.38494	DUF3054 domain-containing protein
gene-MAP_RS18885	59.3249	2.13428	0.000756447	MAP3683	4.39017	catalase (contains heme moeity)
gene-MAP_RS00610	25.378	2.16122	0.0399341	MAP0119c	4.47291	hypothetical protein
gene-MAP_RS07660	2250.75	2.20187	3.71424e-07	MAP1505	4.60076	PPE family protein
gene-MAP_RS19410	1565.36	2.21526	0.0177655	MAP3787	4.64367	type VII secretion system ESX-3 serine protease mycosin MycP3
gene-MAP_RS06855	69.1393	2.22912	0.00193011	MAP_RS06855	4.68846	hypothetical protein
gene-MAP_RS07535	869.127	2.24133	0.000239568	MAP1481c	4.72833	DEAD/DEAH box helicase
gene-MAP_RS12675	4110.96	2.27307	4.15699e-06	MAP2484c	4.83349	adenylyl-sulfate kinase
gene-MAP_RS07420	34.1599	2.2931	0.003171	MAP1459	4.90108	acyl-CoA dehydrogenase family protein
gene-MAP_RS10745	39.2171	2.36772	0.00608372	MAP2114c	5.16126	MCE family protein
gene-MAP_RS12480	224561	2.37997	6.50352e-07	MAP_RS12480	5.20525	23S ribosomal RNA ( not imp)
gene-MAP_RS10600	637.176	2.43218	3.78117e-11	MAP_RS10600	5.39707	DUF732 domain-containing protein
gene-MAP_RS02085	259.846	2.4355	0.0144617	MAP0409	5.40952	ABC transporter substrate-binding protein
gene-MAP_RS00450	163.52	2.43727	0.00129588	MAP0087	5.41617	RsiV family protein
gene-MAP_RS12680	5143.81	2.449	4.22986e-07	MAP2485c	5.46037	sulfate adenylyltransferase subunit CysD
gene-MAP_RS17575	1963.49	2.45834	5.18689e-14	MAP3419c	5.49582	PPE family protein
gene-MAP_RS04380	46.2809	2.4997	0.00396245	MAP0863	5.65566	hypothetical protein
gene-MAP_RS19405	2444.93	2.50073	0.00560765	MAP3786	5.6597	type VII secretion integral membrane protein EccD
gene-MAP_RS02075	4387.79	2.54413	0.0396009	MAP0407c	5.83254	acetate--CoA ligase
gene-MAP_RS13910	35.7056	2.55002	0.00445757	MAP2730c	5.85644	protocatechuate 3,4-dioxygenase subunit alpha
gene-MAP_RS17580	7212.84	2.56092	6.50352e-07	MAP3420c	5.90085	PPE family protein
gene-MAP_RS19640	1941.71	2.59204	1.41458e-06	MAP3829c	6.02951	YibE/F family protein
gene-MAP_RS23500	94.5441	2.60794	0.0328082	MAP_RS23500	6.09633	hypothetical protein
gene-MAP_RS20780	3396.79	2.64823	6.50352e-07	MAP4054	6.26896	glycosyltransferase family 1 protein
gene-MAP_RS00300	12.7406	2.66301	0.040007	MAP0057c	6.33353	sugar phosphate isomerase/epimerase
gene-MAP_RS10595	88.0588	2.72335	1.48535e-07	MAP_t25	6.60403	tRNA-Ile
gene-MAP_RS16940	4858.93	2.75902	0.0044752	MAP3296c	6.76934	WhiB family transcriptional regulator
gene-MAP_RS10490	2696.69	2.77957	1.24275e-19	MAP2065	6.86646	CBS domain-containing protein
gene-MAP_RS21410	1375.29	2.82906	4.15699e-06	MAP4172c	7.10613	phosphate ABC transporter substrate-binding protein PstS
gene-MAP_RS07730	252.518	2.85332	4.94633e-10	MAP1517	7.22662	DUF732 domain-containing protein
gene-MAP_RS19155	176.466	2.85565	6.34431e-06	MAP3737	7.23831	PPE domain-containing protein
gene-MAP_RS01475	252.918	2.91895	0.00988039	MAP0292	7.56295	CoA transferase
gene-MAP_RS00720	7427.47	2.93308	2.08511e-10	MAP0142c	7.63738	MFS transporter
gene-MAP_RS06940	30.5649	2.96147	0.016499	MAP1366	7.78917	arginine metabolic process, arginine repressor
gene-MAP_RS21810	216.569	3.10292	5.05243e-07	MAP4252c	8.59159	hypothetical protein
gene-MAP_RS13580	27.8301	3.10552	0.00064691	MAP2666c	8.60704	WS/DGAT domain-containing protein
gene-MAP_RS23575	16.9211	3.12666	0.00847265	MAP_RS23575	8.73413	hypothetical protein
gene-MAP_RS21425	357.179	3.13579	1.73533e-05	MAP4175	8.78955	DUF4436 domain-containing protein
gene-MAP_RS14425	2004.86	3.16629	0.00089313	MAP2821	8.97738	RidA family protein
gene-MAP_RS19620	3479.17	3.17215	6.66347e-11	MAP3825	9.01387	UDP-glucose/GDP-mannose dehydrogenase family protein
gene-MAP_RS02465	322.8	3.19124	4.27585e-07	MAP0481c	9.13398	2-polyprenyl-6-methoxyphenol hydroxylase
gene-MAP_RS00445	378.361	3.27951	0.000119731	MAP0086	9.71028	DMT family transporter
gene-MAP_RS11100	43.8943	3.2959	0.00276602	MAP2183c	9.82121	cytochrome P450
gene-MAP_RS03155	5160.48	3.35188	4.24063e-13	MAP0620	10.2098	DUF2334 domain-containing protein
gene-MAP_RS14115	32.5051	3.35288	0.00211096	MAP2762c	10.2169	helix-turn-helix domain-containing protein
gene-MAP_RS22710	300.992	3.3644	0.0154033	MAP2152c	10.2987	hypothetical protein
gene-MAP_RS11135	13.2251	3.37893	0.0324817	MAP2190	10.403	MCE family protein
gene-MAP_RS03515	959.113	3.40368	6.87554e-05	MAP0688	10.5831	thiamine pyrophosphate-dependent enzyme
gene-MAP_RS15675	584.565	3.42482	6.02147e-07	MAP3059c	10.7392	GNAT family N-acetyltransferase
gene-MAP_RS23930	238.782	3.52273	1.47128e-06	MAP_RS23930	11.4934	alpha/beta fold hydrolase
gene-MAP_RS01480	276.321	3.53056	0.00147507	MAP0293	11.556	CoA ester lyase
gene-MAP_RS05540	236.933	3.60837	5.25005e-09	MAP1086	12.1963	ABC transporter substrate-binding protein
gene-MAP_RS11110	9.73227	3.98066	0.032994	MAP2185c	15.7869	amidohydrolase family protein
gene-MAP_RS19220	31.5788	4.10136	6.73777e-05	MAP3750	17.1646	MmpS (mycobacterial membrane protein small) family transport protein
gene-MAP_RS10390	581.811	4.28588	2.80645e-13	MAP_2045	19.5065	glycosyltransferase
gene-MAP_RS11170	26.4072	4.44489	0.00094191	MAP_RS11170	21.7794	hypothetical protein
gene-MAP_RS12830	1694.37	5.08035	1.00645e-11	MAP2516	33.8329	MFS transporter
gene-MAP_RS11035	7.87213	6.2058	0.0101754	MAP2169c	73.8127	MbtH family protein

## Sheet: 2F, Deplete at 30 min, Down>1X
Supplementary Data 2F: Gene expression table of ΔMAP3773c strain compared to K-10 strain at 30 minutes post iron starvation conditions
		Mutant strain downregulated genes at 30 minutes post iron stress, p<0.05
gene names	MeanNormalizedcounts	log2foldchange	Padj	ORF ID	Fold Change	Function
gene-MAP_RS10700	230.31	-4.70793	2.13352e-18	MAP2105	26.1353	hypothetical protein
gene-MAP_RS13300	2006.72	-4.20395	1.4804e-23	MAP2607c	18.4296	ferredoxin family protein
gene-MAP_RS10645	647.371	-4.13974	6.09929e-26	MAP2094c	17.6274	ornithine--oxo-acid transaminase
gene-MAP_RS13295	1087.66	-3.96061	6.09929e-26	MAP2606c	15.5691	succinyldiaminopimelate transaminase
gene-MAP_RS23735	193.841	-3.85061	1.45535e-17	MAP_RS23735	14.4261	PE/PPE C-terminal domain-containing protein
gene-MAP_RS23740	368.626	-3.80469	7.04863e-14	MAP_RS23740	13.9742	hypothetical protein
gene-MAP_RS15295	2157.75	-3.74166	5.88034e-24	MAP2988c	13.3768	ammonium transporter
gene-MAP_RS05145	101.605	-3.71628	1.02735e-09	MAP1009	13.1435	SRPBCC family protein
gene-MAP_RS10650	614.524	-3.65251	1.08908e-22	MAP2095c	12.5752	dimethylarginine dimethylaminohydrolase family protein
gene-MAP_RS23545	1182.52	-3.54607	5.17687e-21	MAP_RS23545	11.6808	hypothetical protein
gene-MAP_RS09780	1652.67	-3.50563	4.73862e-19	MAP1925	11.3579	long-chain fatty acid--CoA ligase
gene-MAP_RS05100	829.68	-3.38987	1.41922e-25	MAP_RS05100	10.4822	PPE family protein
gene-MAP_RS03455	413.353	-2.98886	1.79341e-16	MAP0676	7.93845	CoA transferase
gene-MAP_RS09510	847.152	-2.92819	2.21808e-08	MAP1874c	7.61153	LuxR C-terminal-related transcriptional regulator
gene-MAP_RS16695	36.983	-2.8355	8.19106e-05	MAP3250	7.13788	glycosyltransferase
gene-MAP_RS10705	29.365	-2.71368	0.000565277	MAP2106c	6.55991	CAP domain-containing protein
gene-MAP_RS19005	504.058	-2.63927	2.72664e-07	MAP3706c	6.23017	uroporphyrinogen-III synthase
gene-MAP_RS16685	157.11	-2.60392	4.83354e-10	MAP3248	6.07935	NAD-dependent epimerase/dehydratase family protein
gene-MAP_RS21910	4004.3	-2.56919	2.01317e-05	MAP4273c	5.93475	WhiB family transcriptional regulator
gene-MAP_RS00090	4739.38	-2.56013	6.32657e-11	MAP0016c	5.89761	Stk1 family PASTA domain-containing Ser/Thr kinase
gene-MAP_RS04895	3816.93	-2.49957	4.37466e-05	MAP0967	5.65516	IS110 family transposase
gene-MAP_RS16650	1626.48	-2.48842	1.84227e-14	MAP_RS16650	5.61161	CsbD family protein
gene-MAP_RS16680	109.528	-2.34118	1.25194e-06	MAP3247c	5.06717	glycosyltransferase
gene-MAP_RS16690	166.136	-2.28373	5.93989e-08	MAP3249	4.86935	carbamoyltransferase C-terminal domain-containing protein
gene-MAP_RS16675	165.422	-2.28167	3.32184e-05	MAP3246	4.8624	glycosyltransferase
gene-MAP_RS04880	32000.3	-2.28014	7.12382e-07	MAP0964c	4.85726	sugar transferase
gene-MAP_RS04885	8985.02	-2.24159	8.75332e-10	MAP0965c	4.72919	dTDP-4-dehydrorhamnose 3,5-epimerase family protein
gene-MAP_RS08635	1370.55	-2.18049	7.53336e-06	MAP1698c	4.53307	HSP20 family small heat-shock protein
gene-MAP_RS01280	33.3842	-2.13548	0.0155286	MAP_t05	4.39383	tRNA-Ser
gene-MAP_RS05140	945.553	-2.12286	1.09885e-10	MAP1008	4.35558	fatty acid CoA ligase
gene-MAP_RS11285	854.27	-2.1113	2.04345e-10	MAP2219c	4.3208	CBS domain-containing protein
gene-MAP_RS08615	2152.21	-2.02863	7.41791e-05	MAP1694	4.08016	condensation domain-containing protein
gene-MAP_RS09925	96.788	-2.01538	3.41755e-05	MAP1954c	4.04286	SRPBCC family protein
gene-MAP_RS05065	568.642	-1.99503	1.25048e-06	MAP1000c	3.98624	potassium-transporting ATPase subunit KdpA
gene-MAP_RS04890	29419.7	-1.98826	1.74383e-10	MAP0966c	3.96758	PPE family protein
gene-MAP_RS21270	526.85	-1.98229	0.00184136	MAP_RS21270	3.9512	hypothetical protein
gene-MAP_RS22955	37597	-1.96848	3.26695e-10	MAP3626c	3.91356	metallothionein MymT
gene-MAP_RS14250	1260.86	-1.96749	2.83259e-09	MAP2786c	3.91087	DUF732 domain-containing protein
gene-MAP_RS19000	265.409	-1.94828	4.2904e-07	MAP3705c	3.85915	sirohydrochlorin chelatase
gene-MAP_RS14400	3770.87	-1.93762	0.0264542	MAP2816c	3.83073	DUF4193 domain-containing protein
gene-MAP_RS22370	33592.9	-1.93186	0.00045954	MAP0072c	3.81546	lysophospholipid acyltransferase family protein
gene-MAP_RS01705	1032	-1.91689	2.21808e-08	MAP0336c	3.77607	cytochrome P450
gene-MAP_RS16130	327.51	-1.91533	0.0143639	MAP_RS16130	3.77199	hypothetical protein
gene-MAP_RS23590	92.0312	-1.8787	0.00256291	MAP_RS23590	3.67742	hypothetical protein
gene-MAP_RS17065	49453.1	-1.86026	3.11194e-09	MAP3320	3.63072	transcriptional regulator WhiB1
gene-MAP_RS18855	236.166	-1.82381	4.04093e-06	MAP3677	3.54016	helix-turn-helix domain-containing protein
gene-MAP_RS23960	79.4348	-1.82308	0.00984605	MAP_RS23960	3.53835	hypothetical protein
gene-MAP_RS08630	1485.03	-1.81533	0.00131311	MAP1697	3.51939	helix-turn-helix transcriptional regulator
gene-MAP_RS09010	31.2723	-1.81027	0.0271044	MAP1771c	3.50707	IS110 family transposase
gene-MAP_RS04305	261.995	-1.79162	4.93088e-05	MAP0844	3.46202	antitoxin
gene-MAP_RS02345	2975.74	-1.75598	1.14386e-05	MAP0457	3.37755	aspartate 1-decarboxylase
gene-MAP_RS09500	36.2651	-1.71752	0.026738	MAP1872c	3.2887	MbtH family protein
gene-MAP_RS06300	503.777	-1.71693	0.00118938	MAP_RS06300	3.28736	MbtH family protein
gene-MAP_RS15720	240.184	-1.71552	8.53029e-05	MAP3068	3.28416	STAS domain-containing protein
gene-MAP_RS17085	12848	-1.7117	0.0155949	MAP3324c	3.27546	sigma-70 family RNA polymerase sigma factor
gene-MAP_RS18775	13543.8	-1.68552	8.54263e-05	MAP3661c	3.21655	TetR/AcrR family transcriptional regulator
gene-MAP_RS23335	1003.48	-1.68115	8.24371e-07	MAP_RS23335	3.20683	hypothetical protein
gene-MAP_RS18610	110118	-1.67553	1.32448e-05	MAP3625	3.19436	beta-glucosidase
gene-MAP_RS12725	794.546	-1.64147	0.00211096	MAP2494c	3.11985	exonuclease SbcCD subunit D
gene-MAP_RS22675	575.857	-1.64048	0.000152272	MAP1929c	3.11769	hypothetical protein
gene-MAP_RS06360	73.5223	-1.63531	0.0394022	MAP1253c	3.10654	group 1 truncated hemoglobin
gene-MAP_RS00315	34665.7	-1.63129	0.0292459	MAP0060c	3.0979	inositol-3-phosphate synthase
gene-MAP_RS17185	52170.5	-1.62014	0.000638567	MAP3342	3.07406	hypothetical protein
gene-MAP_RS22335	186.506	-1.61893	0.000256337	MAP_RS22335	3.07147	hypothetical protein
gene-MAP_RS14395	6514.13	-1.59176	0.0426355	MAP2815	3.01417	DUF3093 domain-containing protein
gene-MAP_RS10655	124.495	-1.57815	0.033311	MAP2096	2.98587	Lrp/AsnC family transcriptional regulator
gene-MAP_RS20815	24692	-1.57096	6.01715e-05	MAP4060c	2.97102	SulP family inorganic anion transporter
gene-MAP_RS16585	516.806	-1.55561	0.0195779	MAP3230c	2.93958	helix-turn-helix domain-containing protein
gene-MAP_RS15900	647.966	-1.54961	0.00868555	MAP3101c	2.92737	class Ib ribonucleoside-diphosphate reductase assembly flavoprotein NrdI
gene-MAP_RS13920	188.2	-1.54362	0.000304515	MAP2732c	2.91525	hemerythrin domain-containing protein
gene-MAP_RS13280	143.433	-1.52875	0.0219064	MAP2602	2.88536	hypothetical protein
gene-MAP_RS01535	281.053	-1.52107	0.0100647	MAP0304c	2.87004	ergothioneine biosynthesis protein EgtC
gene-MAP_RS00605	198.924	-1.50326	0.0173647	MAP0118	2.83482	hypothetical protein
gene-MAP_RS17990	94.1141	-1.4971	0.00418487	MAP3500c	2.82275	nuclear transport factor 2 family protein
gene-MAP_RS02350	2248.84	-1.47468	0.000251806	MAP0458	2.77922	type III pantothenate kinase
gene-MAP_RS12730	724.551	-1.47414	0.0078457	MAP2495	2.77817	HNH endonuclease signature motif containing protein
gene-MAP_RS15290	1419.22	-1.46756	2.01317e-05	MAP2987c	2.76554	nitrogen regulatory protein P-II
gene-MAP_RS21695	7702.65	-1.46125	0.000208244	MAP4228	2.75347	translation initiation factor IF-1
gene-MAP_RS15725	161.862	-1.45851	0.0161698	MAP3069	2.74825	polyprenyl synthetase family protein
gene-MAP_RS19565	580.941	-1.44728	0.00110451	MAP3815	2.72693	hypothetical protein
gene-MAP_RS13230	1138.64	-1.44467	9.08509e-05	MAP2593c	2.72201	L-glutamate gamma-semialdehyde dehydrogenase
gene-MAP_RS14075	267.247	-1.43737	0.0398486	MAP2758	2.70827	hypothetical protein
gene-MAP_RS14080	3764.22	-1.43348	0.00129588	MAP2759	2.70097	hypothetical protein
gene-MAP_RS15905	953.19	-1.41908	0.00670713	MAP3102c	2.67414	redoxin NrdH
gene-MAP_RS17535	1379.41	-1.4165	0.00932591	MAP3411c	2.66937	Lrp/AsnC family transcriptional regulator
gene-MAP_RS03980	231.11	-1.41133	0.0210507	MAP0778	2.65982	lipoprotein LpqH
gene-MAP_RS12315	269.454	-1.40943	0.0291757	MAP2415c	2.65632	hypothetical protein
gene-MAP_RS21450	104.556	-1.4041	0.0221074	MAP4180	2.64652	type Z 30S ribosomal protein S14
gene-MAP_RS11770	4527.21	-1.40403	0.000312585	MAP2309c	2.6464	pyruvate dehydrogenase (acetyl-transferring) E1 component subunit alpha
gene-MAP_RS16015	443.776	-1.40275	0.00992885	MAP3124c	2.64406	phosphotransferase family protein
gene-MAP_RS02905	207.074	-1.39382	0.00184136	MAP0571	2.62773	hypothetical protein
gene-MAP_RS16620	761.393	-1.38599	0.00014698	MAP_RS16620	2.61351	Rho termination factor N-terminal domain-containing protein
gene-MAP_RS15730	107.302	-1.38465	0.00693903	MAP3070	2.61108	phytoene desaturase family protein
gene-MAP_RS21625	1505.26	-1.38314	0.00872412	MAP4215c	2.60835	CoA-acylating methylmalonate-semialdehyde dehydrogenase
gene-MAP_RS16730	3443.39	-1.3825	0.00136369	MAP3255	2.60719	magnesium ion binding, thiamine pyrophosphate binding
gene-MAP_RS10165	7105.1	-1.3805	5.36458e-05	MAP2000	2.60359	acyl-CoA carboxylase subunit beta
gene-MAP_RS16525	85.0349	-1.3774	0.0224935	MAP3219c	2.598	hypothetical protein
gene-MAP_RS07035	770.107	-1.37554	0.0425053	MAP1385c	2.59464	GMC family oxidoreductase
gene-MAP_RS08740	1707.32	-1.37375	0.00918426	MAP1718c	2.59143	MPT63 family protein
gene-MAP_RS23095	4897.45	-1.37322	0.00806332	MAP4229	2.59047	50S ribosomal protein L36
gene-MAP_RS16190	733.544	-1.36753	0.00198516	MAP3153	2.58028	hemerythrin domain-containing protein
gene-MAP_RS02360	2407.66	-1.36499	0.000261574	MAP0460	2.57574	iron-regulated nucleoid-associated protein Lsr2
gene-MAP_RS00810	1319.25	-1.36171	0.00583724	MAP0161	2.5699	WXG100 family type VII secretion target
gene-MAP_RS16625	368.687	-1.35843	0.00430115	MAP3237c	2.56406	nucleotidyltransferase
gene-MAP_RS21350	6178.26	-1.35128	0.00246068	MAP4160	2.55138	30S ribosomal protein S10
gene-MAP_RS21090	144.346	-1.35031	0.0279807	MAP_t46	2.54966	tRNA-Trp
gene-MAP_RS23120	962.669	-1.3457	0.00045954	MAP4350c	2.54154	50S ribosomal protein L34
gene-MAP_RS21435	2561.69	-1.34306	0.00203459	MAP4177	2.53689	50S ribosomal protein L14
gene-MAP_RS10160	10922.9	-1.3375	0.00994093	MAP1999	2.52713	3-oxoacyl-ACP synthase KasB
gene-MAP_RS09970	5543.51	-1.33226	0.000732054	MAP1962	2.51797	type I glutamate--ammonia ligase
gene-MAP_RS09150	11347.6	-1.32972	0.000238593	MAP1798	2.51354	RNA polymerase-binding protein RbpA
gene-MAP_RS17420	1500.55	-1.32465	0.0473617	MAP3388c	2.50472	phosphate ABC transporter substrate-binding protein PstS
gene-MAP_RS04485	2087.06	-1.32116	0.000251841	MAP0885c	2.49868	STAS domain-containing protein
gene-MAP_RS00360	1069.29	-1.31457	0.0224935	MAP0069	2.48728	translation, 30S ribosomal protein S18
gene-MAP_RS01250	202.213	-1.31325	0.00261424	MAP0247c	2.485	hypothetical protein
gene-MAP_RS22555	1320.72	-1.31217	0.000576283	MAP0904	2.48315	lipase chaperone
gene-MAP_RS20490	658.42	-1.30876	0.0025617	MAP3996c	2.47728	MaoC family dehydratase N-terminal domain-containing protein
gene-MAP_RS01530	469.243	-1.30566	0.00999598	MAP0303c	2.47196	L-histidine N(alpha)-methyltransferase ergothioneine biosynthetic process
gene-MAP_RS09690	18597.4	-1.30194	0.000182469	MAP1907c	2.4656	DUF3040 domain-containing protein
gene-MAP_RS13930	307.758	-1.30012	0.00193011	MAP2734	2.46249	aromatic ring-hydroxylating dioxygenase subunit alpha
gene-MAP_RS07025	158.782	-1.29952	0.00544346	MAP1383c	2.46147	SDR family oxidoreductase
gene-MAP_RS06970	3060.48	-1.29915	0.000638567	MAP1372	2.46083	3-oxoacyl-[acyl-carrier-protein] synthase III C-terminal domain-containing protein
gene-MAP_RS21365	1462.23	-1.29789	0.0471929	MAP4163	2.45869	translation 50S ribosomal protein L23
gene-MAP_RS02860	163.78	-1.29708	0.0075266	MAP0562	2.45732	ABC transporter permease
gene-MAP_RS04635	742.459	-1.29544	0.000470163	MAP0915	2.45452	translation, 50S ribosomal protein L32
gene-MAP_RS07205	108.556	-1.28963	0.0426355	MAP1418c	2.44465	GAP family protein
gene-MAP_RS16655	2421.78	-1.28436	0.0240813	MAP3242	2.43573	NAD(P)H-binding protein
gene-MAP_RS00930	2287.06	-1.28263	0.00045954	MAP0185c	2.43283	helix-turn-helix transcriptional regulator
gene-MAP_RS05435	1597.11	-1.28087	0.0396009	MAP_RS05435	2.42986	hypothetical protein
gene-MAP_RS10150	23143.5	-1.27854	0.044772	MAP1997	2.42594	meromycolate acyl carrier protein acpM
gene-MAP_RS09990	2076.48	-1.26458	0.00072813	MAP1966c	2.40258	type I glutamate--ammonia ligase
gene-MAP_RS11855	246.269	-1.25947	0.0036616	MAP2325	2.39408	enhanced intracellular survival protein
gene-MAP_RS02340	4367.81	-1.26025	0.00424532	MAP0456	2.39537	pantoate--beta-alanine ligase
gene-MAP_RS13070	5676.28	-1.2514	0.0209309	MAP2562	2.38073	isoprenylcysteine carboxylmethyltransferase family protein
gene-MAP_RS07680	10044.1	-1.25075	0.00138308	MAP1508	2.37965	WXG100 family type VII secretion target
gene-MAP_RS01310	902.818	-1.24726	0.00077467	MAP0257	2.37391	hypothetical protein
gene-MAP_RS07030	454.561	-1.24391	0.0424101	MAP1384c	2.36839	glycoside hydrolase family 15 protein
gene-MAP_RS00805	1258.93	-1.24202	0.00181377	MAP0160	2.36529	WXG100 family type VII secretion target
gene-MAP_RS14570	2106.64	-1.23273	0.0130951	MAP2848c	2.35012	recombinase RecA
gene-MAP_RS23205	187.672	-1.2262	0.02381	MAP_RS23205	2.3395	hypothetical protein
gene-MAP_RS23515	260.391	-1.22516	0.019496	MAP_RS23515	2.33782	hypothetical protein
gene-MAP_RS21715	7780.33	-1.22229	0.000637413	MAP4233	2.33317	DNA-directed RNA polymerase subunit alpha
gene-MAP_RS12290	394.787	-1.22048	0.00950339	MAP2410	2.33024	mycofactocin-coupled SDR family oxidoreductas
gene-MAP_RS08210	901.605	-1.21428	0.0177795	MAP1615	2.32025	hypothetical protein
gene-MAP_RS06295	490.767	-1.21221	0.00188281	MAP1241c	2.31693	MmpS family protein
gene-MAP_RS08620	555.425	-1.21208	0.00227371	MAP1695c	2.31671	J domain-containing protein
gene-MAP_RS16795	662.542	-1.21124	0.00794824	MAP3268	2.31536	HSP20 family small heat-shock protein
gene-MAP_RS12010	985.211	-1.21067	0.0144617	MAP2357	2.31446	amidohydrolase family protein
gene-MAP_RS21465	2111.3	-1.20327	0.00932591	MAP4183	2.30261	translation, 50S ribosomal protein L18
gene-MAP_RS09600	7706.5	-1.19774	0.000666841	MAP1889c	2.2938	DivIVA domain-containing protein
gene-MAP_RS03855	125.568	-1.19613	0.0419886	MAP0753c	2.29123	ferredoxin
gene-MAP_RS09875	15721.9	-1.19006	0.0221749	MAP1944c	2.28162	iron-sulfur cluster assembly accessory protein
gene-MAP_RS04615	1013.93	-1.1887	0.0215958	MAP0911c	2.27948	biotin carboxylase N-terminal domain-containing protein
gene-MAP_RS02335	10014.3	-1.18811	0.00129588	MAP0455	2.27855	DUF2520 domain-containing protein
gene-MAP_RS14200	297.939	-1.18095	0.0127744	MAP_RS14200	2.26726	DUF732 domain-containing protein
gene-MAP_RS06870	8087.19	-1.17739	0.0308118	MAP1352	2.26167	translation initiation factor IF-3
gene-MAP_RS21275	4741.8	-1.17648	0.00109578	MAP4145	2.26025	SHOCT domain-containing protein
gene-MAP_RS04875	2556.66	-1.17518	0.0499037	MAP0963c	2.25822	oligosaccharide flippase family protein
gene-MAP_RS09515	1821.49	-1.17499	0.00487439	MAP1875c	2.25792	LuxR family transcriptional regulator
gene-MAP_RS22125	467.083	-1.17461	0.0036616	MAP4314	2.25732	amidohydrolase family protein
gene-MAP_RS20645	2757.96	-1.16958	0.0223891	MAP4026	2.24947	MinD/ParA family protein
gene-MAP_RS19205	7448.77	-1.16284	0.0195779	MAP3747c	2.23897	GTP-binding protein
gene-MAP_RS15080	1009.19	-1.15602	0.00600079	MAP_RS15080	2.22841	CsbD family protein
gene-MAP_RS09695	616.923	-1.14731	0.00302844	MAP1908	2.215	N-acetyltransferase
gene-MAP_RS23020	658.079	-1.1419	0.0189135	MAP_RS23020	2.20671	hypothetical protein
gene-MAP_RS20015	407.682	-1.13781	0.0426355	MAP3902c	2.20047	hypothetical protein
gene-MAP_RS11305	311.622	-1.13719	0.0422958	MAP2222c	2.19952	alpha-E domain-containing protein
gene-MAP_RS10870	4422.76	-1.13671	0.0036616	MAP2138	2.19879	metalloregulator ArsR/SmtB family transcription factor
gene-MAP_RS04310	1620.44	-1.13554	0.0144617	MAP0845	2.19701	SRPBCC family protein
gene-MAP_RS05295	3141.08	-1.1334	0.0287116	MAP1039	2.19375	hypothetical protein
gene-MAP_RS11010	279.201	-1.13108	0.0101929	MAP2164	2.19023	type II toxin-antitoxin system VapB family antitoxin
gene-MAP_RS18720	51803	-1.12519	0.00430115	MAP3650	2.1813	enoyl-CoA hydratase/isomerase family protein
gene-MAP_RS04980	1081.22	-1.1208	0.00408071	MAP0983c	2.17468	ribose-phosphate diphosphokinase
gene-MAP_RS00160	333.993	-1.11994	0.00980432	MAP0029c	2.17339	HNH endonuclease signature motif containing protein
gene-MAP_RS18665	717.247	-1.11833	0.00389099	MAP3638	2.17096	hemephore , iron import into cell
gene-MAP_RS23495	1450	-1.10931	0.00754423	MAP0258	2.15742	DUF6131 family protein
gene-MAP_RS15100	499.906	-1.10214	0.0409245	MAP2951	2.14672	SDR family oxidoreductase
gene-MAP_RS14800	1353.46	-1.10055	0.00544346	MAP2892c	2.14436	translation, 30S ribosomal protein S15
gene-MAP_RS21245	3968.36	-1.09909	0.0369044	MAP4140	2.1422	translation, 30S ribosomal protein S15
gene-MAP_RS05235	163.963	-1.09825	0.0214056	MAP1028c	2.14095	DUF4307 domain-containing protein
gene-MAP_RS14055	119.067	-1.09353	0.0355966	MAP2754	2.13395	hypothetical protein
gene-MAP_RS22300	787.618	-1.09281	0.00450011	MAP4347c	2.13289	membrane protein insertase YidC
gene-MAP_RS02370	1030.61	-1.09034	0.00570168	MAP0462	2.12925	CbtB domain-containing protein
gene-MAP_RS11845	619.035	-1.08763	0.0135222	MAP2323c	2.12525	DMT family transporter
gene-MAP_RS10010	29012.7	-1.08565	0.014353	MAP1970	2.12233	3-methyl-2-oxobutanoate hydroxymethyltransferase
gene-MAP_RS23600	236.98	-1.08336	0.0256545	MAP_RS23600	2.11897	hypothetical protein
gene-MAP_RS21720	3421.35	-1.07885	0.003171	MAP4234	2.11235	translation, 50S ribosomal protein L17
gene-MAP_RS04130	1923.17	-1.07683	0.0104205	MAP0809c	2.10939	YccF domain-containing protein
gene-MAP_RS21705	2646.55	-1.07316	0.00635691	MAP4231	2.10404	translation, 30S ribosomal protein S11
gene-MAP_RS21700	9598.64	-1.06761	0.020612	MAP4230	2.09596	translation, 30S ribosomal protein S13
gene-MAP_RS16970	683.169	-1.06394	0.0307245	MAP3301c	2.09064	ATP-dependent DNA helicase
gene-MAP_RS18365	1071.21	-1.05907	0.00919595	MAP3575	2.08358	TetR/AcrR family transcriptional regulator
gene-MAP_RS23105	407.689	-1.05276	0.0442987	MAP4327c	2.07449	hypothetical protein
gene-MAP_RS15415	879.985	-1.05135	0.0425053	MAP_RS15415	2.07246	translation, 50S ribosomal protein L28
gene-MAP_RS18525	1026.84	-1.04331	0.0340714	MAP3608	2.06095	virulence factor Mce family protein
gene-MAP_RS22965	344.916	-1.04293	0.0145882	MAP_RS22965	2.0604	DUF2613 domain-containing protein
gene-MAP_RS00350	2373.86	-1.03656	0.0138932	MAP0067	2.05133	Translation, 30S ribosomal protein S6
gene-MAP_RS06285	1203.02	-1.03459	0.0109043	MAP1239c	2.04853	RND family transporter
gene-MAP_RS07845	1261.05	-1.02756	0.0122765	MAP1540	2.03857	glycogen accumulation regulator GarA
gene-MAP_RS03555	229.583	-1.02709	0.043985	MAP0696	2.03791	FAD binding protein
gene-MAP_RS15385	245.151	-1.02683	0.0258652	MAP3006c	2.03754	alpha/beta hydrolase
gene-MAP_RS12205	2077.5	-1.02391	0.0477723	MAP2393c	2.03342	SDR family oxidoreductase
gene-MAP_RS18600	891.594	-1.02354	0.0192855	MAP3623	2.0329	DUF2786 domain-containing protein
gene-MAP_RS21920	401.017	-1.02173	0.0144617	MAP4275	2.03035	sigma-70 family RNA polymerase sigma factor
gene-MAP_RS11840	684.21	-1.01796	0.0134622	MAP2322c	2.02505	Ig-like domain-containing protein
gene-MAP_RS16635	473.014	-1.00306	0.0433515	MAP3239	2.00425	PIG-L family deacetylase
gene-MAP_RS18530	1553.48	-1.00112	0.0447162	MAP3609	2.00155	MlaD family protein

## Sheet: 2G, Deplete at 60 min, Up >1X
Supplementary Data 2G: Gene expression table of ΔMAP3773c strain compared to K-10 strain at 60 minutes post iron starvation conditions
		Mutant strain upregulated genes at 60 minutes post iron stress, p< 0.05
gene Names	Mean Normalized Counts	log2foldchange	Padj	ORF ID	Fold Change	Function
gene-MAP_RS07660	2808.52	1.31405	0.022947	MAP1505	2.48639	PPE family protein
gene-MAP_RS15250	2433.92	1.33273	0.029098	MAP2979	2.51878	D-alanyl-D-alanine carboxypeptidase family protein
gene-MAP_RS06735	2033.67	1.35102	0.0199562	MAP1326	2.55092	dephospho-CoA kinase
gene-MAP_RS03180	3168.93	1.40281	0.0332425	MAP0626	2.64417	phosphoribosylformylglycinamidine synthase subunit PurQ
gene-MAP_RS07545	212.947	1.40721	0.0465178	MAP1483c	2.65223	FAD-binding protein
gene-MAP_RS23905	3685.77	1.41445	0.0434168	MAP3647c	2.66558	GGDEF domain-containing protein
gene-MAP_RS02810	192.631	1.43715	0.0420395	MAP0551	2.70785	fructosamine kinase family protein
gene-MAP_RS10600	869.78	1.4372	0.0375351	MAP_RS10600	2.70796	DUF732 domain-containing protein
gene-MAP_RS13190	160.492	1.45641	0.0448759	MAP2585	2.74425	acyl-CoA dehydrogenase family protein
gene-MAP_RS17240	147.087	1.46273	0.0472213	MAP3353c	2.75629	hypothetical protein
gene-MAP_RS00400	506.474	1.47438	0.0385874	MAP0077	2.77863	hypothetical protein
gene-MAP_RS10685	1553.91	1.49433	0.0173607	MAP2102c	2.81734	nitrate/nitrite transporter
gene-MAP_RS03340	3071.93	1.50485	0.0417053	MAP0657c	2.83795	tRNA dihydrouridine synthase DusB
gene-MAP_RS16375	325.756	1.52628	0.0254201	MAP3191	2.88043	homogentisate 1,2-dioxygenase
gene-MAP_RS07295	638.222	1.53654	0.0434502	MAP1435	2.90099	SDR family NAD(P)-dependent oxidoreductase
gene-MAP_RS12155	1240.14	1.54656	0.0123974	MAP2383	2.92119	CoA transferase
gene-MAP_RS19355	1151.52	1.55698	0.0115126	MAP3776c	2.94238	zinc ABC transporter substrate-binding protein
gene-MAP_RS08725	161.805	1.55868	0.0296998	MAP1715	2.94584	3-hydroxyacyl-CoA dehydrogenase NAD-binding domain-containing protein
gene-MAP_RS17395	16831.9	1.57714	0.0344181	MAP3383	2.98377	DUF1490 family protein
gene-MAP_RS10255	461.817	1.59187	0.0289865	MAP2017	3.0144	hypothetical protein
gene-MAP_RS08200	2295.79	1.62416	0.00654054	MAP1613c	3.08263	alcohol dehydrogenase
gene-MAP_RS23850	191.961	1.62819	0.0447874	MAP2761c	3.09126	hypothetical protein
gene-MAP_RS04905	782.448	1.63852	0.0131978	MAP0969	3.11345	TetR/AcrR family transcriptional regulator
gene-MAP_RS02735	887.592	1.64431	0.0483752	MAP0536	3.12599	SDR family oxidoreductase
gene-MAP_RS19830	3793.8	1.66436	0.0311467	MAP3865c	3.16974	cation diffusion facilitator family transporter
gene-MAP_RS10325	913.581	1.67501	0.0311054	MAP2032c	3.19322	TetR/AcrR family transcriptional regulator
gene-MAP_RS10595	123.744	1.6955	0.0109614	MAP_t25	3.23889	tRNA-Ile
gene-MAP_RS15255	8107.93	1.6958	0.00402828	MAP2980c	3.23957	TetR/AcrR family transcriptional regulator
gene-MAP_RS08810	851.891	1.70037	0.00930131	MAP1730c	3.24984	GTP-binding protein
gene-MAP_RS11180	809.388	1.73697	0.00496115	MAP2198	3.33335	SDR family NAD(P)-dependent oxidoreductase
gene-MAP_RS03355	2016.17	1.73739	0.00230265	MAP0660	3.33431	oxygenase MpaB family protein
gene-MAP_RS12865	103.671	1.75858	0.0100146	MAP2523c	3.38365	hypothetical protein
gene-MAP_RS11155	57.3512	1.76023	0.0487677	MAP2194	3.38752	MlaD family protein
gene-MAP_RS12160	695.593	1.78598	0.0447269	MAP2384	3.44854	thiolase family protein
gene-MAP_RS15260	24439.6	1.78644	0.00157671	MAP2981c	3.44963	amidohydrolase family protein
gene-MAP_RS09245	184.247	1.79805	0.029098	MAP1817c	3.47749	bifunctional cobalt-precorrin-7 (C(5))-methyltransferase/cobalt-precorrin-6B (C(15))-methyltransferase
gene-MAP_RS03520	896.381	1.82224	0.00857642	MAP0689c	3.5363	response regulator transcription factor
gene-MAP_RS12125	295.012	1.83179	0.00654054	MAP2377	3.55978	bindingRieske 2Fe-2S domain-containing protein, Rieske 2Fe-2S domain-containing protein
gene-MAP_RS03575	233.32	1.84628	0.0380238	MAP0700	3.59572	alpha/beta fold hydrolase
gene-MAP_RS20085	2705.25	1.86654	0.0495833	MAP3915c	3.64658	hypothetical protein
gene-MAP_RS08330	396.783	1.86914	0.000317485	MAP1639c	3.65314	SRPBCC family protein
gene-MAP_RS10515	1610.47	1.87139	0.00654054	MAP2070	3.65884	TIGR03085 family metal-binding protein
gene-MAP_RS14095	118.135	1.91855	0.0173084	MAP_RS14095	3.78042	hypothetical protein
gene-MAP_RS20315	10218.7	1.93718	0.0332425	MAP3961	3.82956	isocitrate lyase
gene-MAP_RS19640	2669.79	1.94184	0.0284466	MAP3829c	3.84196	YibE/F family protein
gene-MAP_RS08795	344.548	1.95539	0.00179278	MAP1728c	3.8782	haloacid dehalogenase type II
gene-MAP_RS19190	282.909	1.99265	0.0254201	MAP3744	3.97967	Gfo/Idh/MocA family oxidoreductase
gene-MAP_RS03365	787.398	2.00018	0.0194288	MAP0661c	4.0005	metalloregulator ArsR/SmtB family transcription factor
gene-MAP_RS20780	4473.7	2.02732	0.0015682	MAP4054	4.07648	glycosyltransferase family 1 protein
gene-MAP_RS10520	155.51	2.02983	0.000813084	MAP2071c	4.08357	AMP-binding protein
gene-MAP_RS10330	811.247	2.03542	0.0100146	MAP2033	4.09943	cytochrome P450
gene-MAP_RS07300	68.7427	2.04998	0.0205098	MAP1436c	4.14099	SDR family oxidoreductase
gene-MAP_RS20090	203.078	2.06948	0.000356486	MAP3916c	4.19734	exodeoxyribonuclease III
gene-MAP_RS07615	221.537	2.09879	0.000360488	MAP1496c	4.2835	hypothetical protein
gene-MAP_RS22645	105.29	2.10663	0.0100146	MAP1634	4.30684	LysR family transcriptional regulator
gene-MAP_RS08805	309.412	2.11264	0.0194288	MAP1729c	4.32481	thioesterase family protein
gene-MAP_RS09110	79.761	2.12001	0.0194288	MAP1791	4.34698	CbbQ/NirQ/NorQ/GpvN family protein
gene-MAP_RS11185	2171.05	2.12465	0.0100146	MAP2199	4.36097	hypothetical protein
gene-MAP_RS17580	8330.64	2.18112	4.49742e-05	MAP3420c	4.53506	PPE family protein
gene-MAP_RS19905	771.032	2.20722	0.00010036	MAP3880	4.61785	DUF3054 domain-containing protein
gene-MAP_RS02845	4706.06	2.29774	0.0448759	MAP0559c	4.91688	acyl-CoA dehydrogenase
gene-MAP_RS17575	2403.56	2.31721	6.31302e-07	MAP3419c	4.98368	PPE family protein
gene-MAP_RS11175	1798.84	2.34004	0.000283746	MAP2197	5.06316	alpha/beta hydrolase
gene-MAP_RS10490	3432.87	2.3541	2.8786e-07	MAP2065	5.11274	CBS domain-containing protein
gene-MAP_RS21410	1373.01	2.36796	7.13976e-05	MAP4172c	5.16211	phosphate ABC transporter substrate-binding protein PstS
gene-MAP_RS23330	13543	2.42503	0.0254201	MAP2153	5.37041	restriction endonuclease
gene-MAP_RS14425	2758.49	2.52119	0.0380238	MAP2821	5.74057	RidA family protein
gene-MAP_RS21810	264.79	2.56093	6.41189e-05	MAP4252c	5.90087	Rv1535 family protein
gene-MAP_RS07730	307.456	2.57247	0.000205318	MAP1517	5.94828	DUF732 domain-containing protein
gene-MAP_RS02465	462.879	2.61648	8.65029e-05	MAP0481c	6.13251	2-polyprenyl-6-methoxyphenol hydroxylase
gene-MAP_RS23785	96.9162	2.66507	0.00182174	MAP1636c	6.34257	hypothetical protein
gene-MAP_RS03155	6366.77	2.66863	9.72869e-07	MAP0620	6.35823	DUF2334 domain-containing protein
gene-MAP_RS01480	394.786	2.67277	0.0357406	MAP0293	6.37651	CoA ester lyase
gene-MAP_RS12675	3787.98	2.68017	8.87753e-06	MAP2484c	6.40931	adenylyl-sulfate kinase
gene-MAP_RS12680	4459.99	2.73037	3.47377e-05	MAP2485c	6.63624	sulfate adenylyltransferase subunit CysD
gene-MAP_RS12480	327547	2.7318	1.59004e-05	MAP_RS12480	6.64282	23S ribosomal RNA
gene-MAP_RS01475	336.107	2.80591	0.0286636	MAP0292	6.993	CoA transferase
gene-MAP_RS11100	73.8454	2.89022	0.00302557	MAP2183c	7.41384	cytochrome P450
gene-MAP_RS19620	4342.83	2.91215	7.13741e-08	MAP3825	7.52738	UDP-glucose/GDP-mannose dehydrogenase family protein
gene-MAP_RS23930	368.698	3.04117	9.72869e-07	MAP_RS23930	8.23158	alpha/beta fold hydrolase
gene-MAP_RS18070	2793.76	3.09808	0.0385874	MAP3517	8.56277	divalent metal cation transporter
gene-MAP_RS15675	864.889	3.15537	8.14608e-05	MAP3059c	8.90963	GNAT family N-acetyltransferase
gene-MAP_RS21425	443.905	3.20924	0.000239858	MAP4175	9.24865	DUF4436 domain-containing protein
gene-MAP_RS23500	114.551	3.30146	0.0385874	MAP_RS23500	9.85916	hypothetical protein
gene-MAP_RS00720	6976.81	3.42229	0.00075216	MAP0142c	10.7205	MFS transporter
gene-MAP_RS12830	2180.36	3.5932	0.00523373	MAP2516	12.0687	MFS transporter
gene-MAP_RS10390	758.136	3.71601	2.9598e-09	MAP2045	13.1411	glycosyltransferase
gene-MAP_RS22035	13.8508	3.80402	0.0447269	MAP_RS22035	13.9676	hypothetical protein
gene-MAP_RS22710	382.657	3.83987	0.0115126	MAP2152c	14.3191	hypothetical protein
gene-MAP_RS23320	296.163	3.90916	0.00824762	MAP_RS23320	15.0236	hypothetical protein
gene-MAP_RS23575	16.5416	4.15195	0.0129231	MAP_RS23575	17.7771	hypothetical protein

## Sheet: 2H, Deplete at 60 min, Down>1X
Supplementary Data 2H: Gene expression table of ΔMAP3773c strain compared to K-10 strain at 60 minutes post iron starvation conditions
		Mutant strain downregulated genes at 60 minutes post iron stress, p<0.05
gene names	MeanNormalizedcounts	log2foldchange	Padj	ORF ID	Fold Change	Function
gene-MAP_RS05100	4288.82	-4.5786	6.25685e-13	MAP_RS05100	23.8944	PPE family protein
gene-MAP_RS13295	2389.54	-4.55523	1.85916e-18	MAP_RS13295	23.5104	MAP2606c
gene-MAP_RS23740	1415.53	-4.37005	1.27953e-16	MAP_RS23740	20.6783	hypothetical protein
gene-MAP_RS15295	4144.63	-4.30038	1.31355e-15	MAP2988c	19.7035	ammonium transporter
gene-MAP_RS10700	249.168	-4.29381	1.82698e-09	MAP2105	19.6139	hypothetical protein
gene-MAP_RS23735	832.036	-4.28412	1.93287e-09	MAP_RS23735	19.4827	PE/PPE C-terminal domain-containing protein
gene-MAP_RS13300	2981.98	-4.24259	3.88577e-22	MAP2607c	18.9298	ferredoxin family protein
gene-MAP_RS09780	3096.37	-3.89957	2.01318e-20	MAP1925	14.9241	long-chain fatty acid--CoA ligase
gene-MAP_RS10645	554.558	-3.65146	6.41189e-05	MAP2094c	12.5661	ornithine--oxo-acid transaminase
gene-MAP_RS21910	8081.88	-3.48879	3.64394e-10	MAP4273c	11.2261	WhiB family transcriptional regulator
gene-MAP_RS18855	875.617	-3.3665	2.93627e-11	MAP3677	10.3138	helix-turn-helix domain-containing protein
gene-MAP_RS23545	1381.16	-3.10761	7.90952e-07	MAP_RS23545	8.61954	hypothetical protein
gene-MAP_RS05865	526.945	-2.95584	0.000139481	MAP1153	7.75882	PPE family protein
gene-MAP_RS05860	939.122	-2.87654	0.000317485	MAP1152	7.34388	PPE family protein
gene-MAP_RS05145	128.985	-2.87504	1.41966e-06	MAP1009	7.33625	SRPBCC family protein
gene-MAP_RS10650	436.197	-2.80607	0.0129343	MAP2095c	6.99377	dimethylarginine dimethylaminohydrolase family protein
gene-MAP_RS05870	350.608	-2.68243	0.000359609	MAP1154	6.41937	DUF732 domain-containing protein
gene-MAP_RS04895	5082.93	-2.66561	0.0405067	MAP0967	6.34494	IS110 family transposase
gene-MAP_RS19000	618.265	-2.63436	3.91133e-07	MAP3705c	6.20901	sirohydrochlorin chelatase
gene-MAP_RS19005	892.507	-2.53151	3.07103e-06	MAP3706c	5.78175	uroporphyrinogen-III synthase
gene-MAP_RS09510	684.294	-2.45518	0.0447269	MAP1874c	5.4838	LuxR C-terminal-related transcriptional regulator
gene-MAP_RS05875	530.627	-2.27653	0.0163763	MAP1155	4.84512	PPE domain-containing protein
gene-MAP_RS13230	2663.42	-2.27403	0.0190563	MAP2593c	4.83674	L-glutamate gamma-semialdehyde dehydrogenase
gene-MAP_RS11290	1081.68	-2.22917	0.030123	MAP2220	4.68865	ribonuclease Z
gene-MAP_RS10705	49.8504	-2.18241	0.0311054	MAP2106c	4.53913	CAP domain-containing protein
gene-MAP_RS05065	1188.32	-2.13574	0.000616989	MAP1000c	4.39463	potassium-transporting ATPase subunit KdpA
gene-MAP_RS14400	4662.25	-2.10707	0.0434502	MAP2816c	4.30815	DUF4193 domain-containing protein
gene-MAP_RS05055	152.908	-2.01701	0.000593131	MAP0997c	4.04744	potassium-transporting ATPase subunit C
gene-MAP_RS04885	9582.66	-1.96031	0.000593131	MAP0965c	3.89145	hypthetical protein, dTDP-4-dehydrorhamnose 3,5-epimerase family protein ( Msmeg)
gene-MAP_RS17425	89.4674	-1.91949	0.0294542	MAP3389c	3.7829	response regulator
gene-MAP_RS01710	258.45	-1.89477	0.0246014	MAP0337	3.71863	hypothetical protein
gene-MAP_RS21870	25700.4	-1.87066	0.00493394	MAP4264	3.65701	co-chaperone GroES
gene-MAP_RS05095	3836.56	-1.84937	0.0026082	MAP_RS05095	3.60342	WXG100 family type VII secretion target
gene-MAP_RS04880	34381.6	-1.83853	0.00176113	MAP0964c	3.57646	sugar transferase
gene-MAP_RS04870	1058.86	-1.7877	0.00687639	MAP0962c	3.45264	glycosyltransferase
gene-MAP_RS21905	3622.21	-1.76566	0.00829295	MAP4272c	3.4003	superoxide dismutase family protein
gene-MAP_RS04890	32874	-1.74643	0.000380549	MAP0966c	3.35528	PPE family protein
gene-MAP_RS15290	2244.9	-1.7459	0.00320246	MAP2987c	3.35404	nitrogen regulatory protein P-II
gene-MAP_RS14250	1280.77	-1.72723	0.0141247	MAP2786c	3.31091	DUF732 domain-containing protein
gene-MAP_RS12725	1106.49	-1.68775	0.0111353	MAP2494c	3.22154	exonuclease SbcCD subunit D
gene-MAP_RS04865	638.197	-1.6532	0.0321519	MAP0961c	3.1453	glycosyltransferase family 4 protein
gene-MAP_RS05140	1169.48	-1.59032	0.0123974	MAP1008	3.01115	fatty acid--CoA ligase
gene-MAP_RS04115	2502.54	-1.55275	0.0254201	MAP0805c	2.93376	transglycosylase family protein
gene-MAP_RS01535	347.616	-1.54957	0.0434502	MAP0304c	2.92729	ergothioneine biosynthesis protein EgtC
gene-MAP_RS11055	4551.31	-1.51918	0.00662195	MAP2174c	2.86629	mbtD, lipid metabolsim, mycobactin polyketide synthase MbtD
gene-MAP_RS09970	7012.8	-1.51279	0.0279583	MAP1962	2.85361	type I glutamate--ammonia ligase
gene-MAP_RS14565	399.284	-1.49134	0.0447874	MAP2847c	2.81149	recombination regulator RecX
gene-MAP_RS21625	2026.81	-1.4896	0.042858	MAP4215c	2.80812	CoA-acylating methylmalonate-semialdehyde dehydrogenase
gene-MAP_RS22300	991.177	-1.48902	0.0380238	MAP4347c	2.80698	membrane protein insertase YidC
gene-MAP_RS18985	2472.36	-1.47452	0.0385874	MAP3702	2.77892	nitrite reductase large subunit NirB
gene-MAP_RS05435	1751.94	-1.43883	0.0296998	MAP_RS05435	2.71101	hypothetical protein
gene-MAP_RS02160	7078.85	-1.43441	0.0148421	MAP0423	2.70271	cold shock protein CspA
gene-MAP_RS02345	3232.86	-1.42602	0.0217035	MAP0457	2.68704	aspartate 1-decarboxylase
gene-MAP_RS20645	4532.69	-1.41798	0.0205098	MAP4026	2.67212	MinD/ParA family protein
gene-MAP_RS05715	6295.41	-1.41151	0.022947	MAP1122	2.66016	integration host factor, actinobacterial type
gene-MAP_RS09150	16512.1	-1.3634	0.0385874	MAP1798	2.5729	RNA polymerase-binding protein RbpA
gene-MAP_RS21715	11471.1	-1.34826	0.0197854	MAP4233	2.54605	DNA-directed RNA polymerase subunit alpha
gene-MAP_RS04980	1526.22	-1.34666	0.0296998	MAP0983c	2.54323	ribose-phosphate diphosphokinase
gene-MAP_RS02350	2662.5	-1.31985	0.0344886	MAP0458	2.4964	type III pantothenate kinase
gene-MAP_RS18665	1041.68	-1.31599	0.023881	MAP3638	2.48973	hemophore; iron import into cell
gene-MAP_RS00810	1867.04	-1.30971	0.0296998	MAP0161	2.47893	WXG100 family type VII secretion target
gene-MAP_RS09990	2715.82	-1.30672	0.042858	MAP1966c	2.47379	type I glutamate--ammonia ligase
gene-MAP_RS07710	1672.16	-1.293	0.0311054	MAP1513	2.45037	type VII secretion system ESX-5 AAA family ATPase EccA5
gene-MAP_RS00805	1850.71	-1.29119	0.0254737	MAP0160	2.44729	WXG100 family type VII secretion target
gene-MAP_RS22230	777.085	-1.28276	0.0448759	MAP4334	2.43303	NUDIX hydrolase
gene-MAP_RS04935	3127.57	-1.26557	0.0311054	MAP0974	2.40422	resuscitation-promoting factor
gene-MAP_RS21470	4367.81	-1.26025	0.0427278	MAP4184	2.39537	translation, 30S ribosomal protein S5
gene-MAP_RS21720	5446.4	-1.22344	0.0434502	MAP4234	2.33502	Translation, 50S ribosomal protein L17

## Sheet: 2I, Deplete at 90 min, Up>1X
Supplementary Data 2I: Gene expression table of ΔMAP3773c strain compared to K-10 strain at 90 minutes post iron starvation conditions
		Mutant strain upregulated genes at 90 minutes post iron stress p< 0.05
gene Names	Mean Normalized Counts	log2foldchange	Padj	ORF ID	Fold Change	Function
gene-MAP_RS06735	1816.44	1.21113	0.0273643	MAP1326	2.31518	dephospho-CoA kinase
gene-MAP_RS03340	2660.98	1.24452	0.0327536	MAP0657c	2.3694	tRNA dihydrouridine synthase DusB; tRNA dihydrouridine synthase activity
gene-MAP_RS01450	459.504	1.24965	0.0344704	MAP0286	2.37783	DUF2237 domain-containing protein
gene-MAP_RS15955	449.137	1.2753	0.0392972	MAP3113c	2.42049	thiolase family protein
gene-MAP_RS08200	1541.85	1.3078	0.0256427	MAP1613c	2.47564	alcohol dehydrogenase
gene-MAP_RS18945	295250	1.32256	0.0387362	MAP3694c	2.50109	acyl-CoA dehydrogenase
gene-MAP_RS11930	643.766	1.32518	0.0327579	MAP2340c	2.50564	MaoC family dehydratase N-terminal domain-containing protein
gene-MAP_RS22685	139.786	1.34604	0.0480771	MAP1990	2.54213	adenosylcobinamide amidohydrolase
gene-MAP_RS12170	203.238	1.34699	0.0361507	MAP2386c	2.54381	acyl-CoA dehydrogenase family protein
gene-MAP_RS00400	443.633	1.365	0.0152111	MAP0077	2.57577	hypothetical protein
gene-MAP_RS02745	365.078	1.37744	0.0246401	MAP0538c	2.59807	hypothetical protein
gene-MAP_RS12155	799.651	1.38953	0.0156871	MAP2383	2.61994	CoA transferase
gene-MAP_RS16930	1043.66	1.39206	0.0361597	MAP3294	2.62453	hypothetical protein
gene-MAP_RS15250	1381.91	1.40395	0.0242391	MAP3294	2.64626	hypothetical protein
gene-MAP_RS12160	494.622	1.41999	0.025167	MAP2384	2.67584	thiolase family protein
gene-MAP_RS02740	642.932	1.43743	0.0294108	MAP0537	2.70837	sulfotransferase
gene-MAP_RS15260	11618	1.44467	0.0392972	MAP2981c	2.722	amidohydrolase family protein
gene-MAP_RS06110	25796.9	1.45182	0.048853	MAP1201c	2.73553	aconitate hydratase
gene-MAP_RS09120	248.933	1.56474	0.0463238	MAP1792	2.95825	hypothetical protein
gene-MAP_RS23850	132.477	1.60497	0.0152111	MAP2761c	3.0419	hypothetical protein
gene-MAP_RS02695	69.5321	1.60894	0.0287291	MAP0528	3.05028	hypothetical protein
gene-MAP_RS06105	1367.46	1.61396	0.0108296	MAP1200c	3.0609	TetR/AcrR family transcriptional regulator
gene-MAP_RS00175	251.591	1.62347	0.0256427	MAP0032c	3.08115	acyl-CoA dehydrogenase family protein
gene-MAP_RS17240	138.29	1.62965	0.0280028	MAP3353c	3.09438	hypothetical protein
gene-MAP_RS10495	1027.51	1.62966	0.0445556	MAP2066	3.09439	divalent metal cation transporter
gene-MAP_RS12125	214.834	1.63494	0.0101145	MAP2377	3.10575	Rieske 2Fe-2S domain-containing protein
gene-MAP_RS17965	1120.53	1.64125	0.0301217	MAP3494	3.11937	aldehyde dehydrogenase family protein
gene-MAP_RS03365	463.639	1.65281	0.0100383	MAP0661c	3.14445	metalloregulator ArsR/SmtB family transcription factor
gene-MAP_RS09225	88.7462	1.65789	0.048853	MAP1813c	3.15554	PPE family protein
gene-MAP_RS09505	1278.27	1.67279	0.0455388	MAP1873c	3.18831	thiamine pyrophosphate-binding protein
gene-MAP_RS10255	441.226	1.69058	0.00490461	MAP2017	3.22786	hypothetical protein
gene-MAP_RS19840	235.191	1.69101	0.0100206	MAP3867c	3.22883	hypothetical protein
gene-MAP_RS03355	1454.28	1.6937	0.00178952	MAP0660	3.23485	oxygenase MpaB family protein
gene-MAP_RS17395	12317.8	1.70032	0.00206317	MAP3383	3.24972	DUF1490 family protein
gene-MAP_RS19905	606.493	1.70208	0.00387817	MAP3880	3.2537	DUF3054 domain-containing protein
gene-MAP_RS15255	3926	1.71426	0.0101145	MAP2980c	3.28128	TetR/AcrR family transcriptional regulator
gene-MAP_RS08810	719.665	1.71436	0.00626154	MAP1730c	3.28151	GTP-binding protein
gene-MAP_RS08720	135.795	1.72586	0.0144851	MAP1714	3.30777	acetyl-CoA C-acetyltransferase
gene-MAP_RS21810	223.767	1.72958	0.00325396	MAP4252c	3.31632	Rv1535 family protein
gene-MAP_RS16380	356.49	1.73189	0.0256427	MAP3192	3.32164	alpha/beta fold hydrolase
gene-MAP_RS20780	3822.57	1.73568	0.0114485	MAP4054	3.33036	glycosyltransferase family 1 protein
gene-MAP_RS10685	1156.65	1.73753	0.00594295	MAP2102c	3.33464	nitrate/nitrite transporter
gene-MAP_RS19830	2745.04	1.76339	0.00798162	MAP3865c	3.39496	cation diffusion facilitator family transporter
gene-MAP_RS03180	2867.41	1.76457	0.000294917	MAP0626	3.39772	phosphoribosylformylglycinamidine synthase subunit PurQ
gene-MAP_RS10365	153.768	1.77121	0.016752	MAP2040c	3.41339	type II toxin-antitoxin system HicB family antitoxin
gene-MAP_RS16375	259.664	1.77413	0.00626154	MAP3191	3.42031	homogentisate 1,2-dioxygenase
gene-MAP_RS04905	721.539	1.77444	0.000579141	MAP0969	3.42105	TetR/AcrR family transcriptional regulator
gene-MAP_RS09245	154.514	1.77737	0.00526146	MAP1817c	3.428	bifunctional cobalt-precorrin-7 (C(5))-methyltransferase/cobalt-precorrin-6B (C(15))-methyltransferase
gene-MAP_RS02810	229.437	1.78012	0.00276326	MAP0551	3.43456	fructosamine kinase family protein
gene-MAP_RS23905	3566.95	1.80808	0.00216368	MAP3647c	3.50177	GGDEF domain-containing protein
gene-MAP_RS11145	138.08	1.81375	0.0148373	MAP2192	3.51554	MCE family protein
gene-MAP_RS03575	195.648	1.83396	0.00626154	MAP0700	3.56515	alpha/beta fold hydrolase
gene-MAP_RS19640	2027.27	1.84922	0.0159525	MAP3829c	3.60307	YibE/F family protein
gene-MAP_RS10430	463.4	1.86852	0.00393032	MAP2053	3.65158	spirocyclase AveC family protein
gene-MAP_RS08725	136.662	1.87857	0.00190077	MAP1715	3.6771	3-hydroxyacyl-CoA dehydrogenase NAD-binding domain-containing protein
gene-MAP_RS10325	763.972	1.94489	0.0350237	MAP2032c	3.8501	TetR/AcrR family transcriptional regulator
gene-MAP_RS08795	262.541	1.94559	0.000631818	MAP1728c	3.85195	xenobiotic metabolic process; haloacid dehalogenase type II
gene-MAP_RS17580	6749.22	1.96451	0.000543346	MAP3420c	3.9028	PPE family protein
gene-MAP_RS08805	220.635	1.96846	0.0163862	MAP1729c	3.91349	thioesterase family protein
gene-MAP_RS02655	46.1129	1.99349	0.0186229	MAP0520c	3.982	hypothetical protein
gene-MAP_RS17400	26659.3	2.0434	0.00151979	MAP3384	4.12216	manganese-exporting P-type ATPase CtpC
gene-MAP_RS20085	2543.16	2.05374	0.00805918	MAP3915c	4.15182	hypothetical protein
gene-MAP_RS09240	35.8776	2.07739	0.01962	MAP1816c	4.22044	cobalamin biosynthetic process; precorrin-4 C(11)-methyltransferase
gene-MAP_RS18050	49.08	2.08067	0.011661	MAP3512	4.23003	thiamine pyrophosphate-binding protein
gene-MAP_RS05180	2202.53	2.11292	0.0307587	MAP1016c	4.32565	alpha/beta-hydrolase family protein
gene-MAP_RS10490	2692.54	2.11871	5.72085e-06	MAP2065	4.34307	CBS domain-containing protein
gene-MAP_RS21410	1032.51	2.12133	5.79675e-06	MAP4172c	4.35095	ATPase-coupled phosphate ion transmembrane transporter activity;phosphate ABC transporter substrate-binding protein PstS
gene-MAP_RS07300	54.6588	2.14876	0.0153748	MAP1436c	4.43445	SDR family oxidoreductase
gene-MAP_RS17575	1819.82	2.18069	1.3328e-06	MAP3419c	4.53369	PPE family protein
gene-MAP_RS11190	925.104	2.19382	0.0290359	MAP2200	4.57515	NAD(P)/FAD-dependent oxidoreductase
gene-MAP_RS14425	1795.09	2.2017	0.0445556	MAP2821	4.60022	RidA family protein
gene-MAP_RS02835	75.8627	2.21468	0.00216368	MAP0556c	4.6418	long-chain-fatty-acid--CoA ligase FadD17
gene-MAP_RS11140	40.2717	2.22103	0.0386299	MAP2191	4.66226	MCE family protein
gene-MAP_RS12680	2716.21	2.2288	0.00206317	MAP2485c	4.68743	sulfate adenylyltransferase (ATP) activity;sulfate adenylyltransferase subunit CysD
gene-MAP_RS13270	548.924	2.23716	0.000720433	MAP2601	4.71467	PPE family protein
gene-MAP_RS23330	8921.74	2.25377	0.0366369	MAP2153	4.76927	restriction endonuclease
gene-MAP_RS23930	343.617	2.31124	0.00393032	MAP_RS23930	4.96308	alpha/beta fold hydrolase
gene-MAP_RS01475	208.785	2.33374	0.0315657	MAP0292	5.04111	CoA transferase
gene-MAP_RS00475	29.488	2.34737	0.0308501	MAP0092	5.08896	ABC transporter permease
gene-MAP_RS12675	2474.19	2.35617	2.20545e-05	MAP2484c	5.12009	adenylyl-sulfate kinase
gene-MAP_RS11175	1066.61	2.36667	0.0166811	MAP2197	5.15749	alpha/beta hydrolase
gene-MAP_RS07615	132.084	2.37126	0.000274145	MAP1496c	5.17394	hypothetical protein
gene-MAP_RS22645	85.0542	2.39044	0.0101586	MAP1634	5.24318	LysR family transcriptional regulator
gene-MAP_RS20090	187.088	2.40008	8.52742e-05	MAP3916c	5.27832	exodeoxyribonuclease III
gene-MAP_RS10815	3431.45	2.41881	0.0472978	MAP2127	5.34729	NtaA/DmoA family FMN-dependent monooxygenase
gene-MAP_RS21425	265.805	2.50889	0.0114485	MAP4175	5.6918	DUF4436 domain-containing protein
gene-MAP_RS10330	677.039	2.54993	0.00542141	MAP2033	5.85606	cytochrome P450
gene-MAP_RS19620	4362.82	2.62294	2.50302e-08	MAP3825	6.16004	UDP-glucose/GDP-mannose dehydrogenase family protein
gene-MAP_RS18040	17.9031	2.66245	0.0417252	MAP3510	6.33109	SDR family NAD(P)-dependent oxidoreductase
gene-MAP_RS03155	5709.84	2.69235	2.50302e-08	MAP0620	6.46364	DUF2334 domain-containing protein
gene-MAP_RS20315	10642.8	2.69629	0.000934757	MAP3961	6.48135	isocitrate lyase
gene-MAP_RS17720	176.971	2.70034	0.00245375	MAP3447	6.49957	aspartate aminotransferase family protein
gene-MAP_RS02075	5410.95	2.72825	0.0445556	MAP0407c	6.62649	acetate--CoA ligase
gene-MAP_RS07730	282.669	2.73653	1.61081e-05	MAP1517	6.66465	hypothetical protein; DUF732 domain-containing protein
gene-MAP_RS07725	570.066	2.88264	0.0489109	MAP1516	7.37497	PPE family protein
gene-MAP_RS14120	26.9048	2.9032	0.0223959	MAP2763c	7.48083	hypothetical protein
gene-MAP_RS23785	67.6645	2.97411	8.94037e-06	MAP1636c	7.8577	hypothetical protein
gene-MAP_RS11135	19.2143	2.97462	0.0417252	MAP2190	7.86049	MCE family protein
gene-MAP_RS12830	1315.77	3.05871	0.00997649	MAP2516	8.33229	MFS transporter
gene-MAP_RS23500	69.1317	3.08167	0.00736245	MAP_RS23500	8.46592	hypothetical protein
gene-MAP_RS07720	1957.31	3.17194	0.0387362	MAP1515	9.01261	PPE family protein
gene-MAP_RS04380	38.2274	3.22068	0.018934	MAP0863	9.32229	hypothetical protein
gene-MAP_RS18070	2494.45	3.27504	0.0114485	MAP3517	9.68019	divalent metal cation transporter
gene-MAP_RS15675	908.423	3.33878	5.79675e-06	MAP3059c	10.1175	GNAT family N-acetyltransferase
gene-MAP_RS23575	16.788	3.67014	0.0161444	MAP_RS23575	12.7298	hypothetical protein
gene-MAP_RS10390	639.935	3.74164	9.02019e-11	MAP2045	13.3766	glycosyltransferase

## Sheet: 2J, Deplete at 90 min, Down>1X
Supplementary Data 2J: Gene expression table of ΔMAP3773c strain compared to K-10 strain at 90 minutes post iron starvation conditions
		Mutant strain downregulated genes at 90 minutes post iron stress, p<0.05
gene names	MeanNormalizedcounts	log2foldchange	Padj	ORF ID	Fold Change	Function
gene-MAP_RS10700	306.714	-4.65141	4.2494e-10	MAP2105	25.1312	hypothetical protein
gene-MAP_RS15295	3594.08	-4.18902	6.088e-20	MAP2988c	18.2398	ammonium transporter
gene-MAP_RS13300	2499.15	-4.02237	1.99062e-24	MAP2607c	16.25	ferredoxin family protein
gene-MAP_RS21910	7623	-4.01725	8.21131e-19	MAP4273c	16.1925	WhiB family transcriptional regulator
gene-MAP_RS09780	2631.5	-4.00365	1.668e-14	MAP1925	16.0405	long-chain fatty acid--CoA ligase
gene-MAP_RS23145	25.7943	-3.98773	0.0156022	MAP_RS23145	15.8645	DUF4177 domain-containing protein
gene-MAP_RS23740	1563.98	-3.9816	1.13126e-07	MAP_RS23740	15.7972	hypothetical protein
gene-MAP_RS18855	1509.79	-3.93278	2.34038e-15	MAP3677	15.2716	helix-turn-helix domain-containing protein
gene-MAP_RS05100	5045.81	-3.8267	4.33654e-09	MAP_RS05100	14.189	PPE family protein
gene-MAP_RS23545	1799.86	-3.7918	7.59858e-08	MAP_RS23545	13.8499	hypothetical protein
gene-MAP_RS13295	2090.83	-3.75923	1.50349e-18	MAP2606c	13.5407	pyridoxal phosphate binding; succinyldiaminopimelate transaminase
gene-MAP_RS23735	923.514	-3.31085	6.25041e-06	MAP_RS23735	9.9235	PE/PPE C-terminal domain-containing protein
gene-MAP_RS18875	68.8884	-3.29139	0.00626154	MAP3681	9.79054	hypothetical protein
gene-MAP_RS10650	260.103	-3.13934	0.00386125	MAP2095c	8.81122	dimethylarginine dimethylaminohydrolase family protein
gene-MAP_RS10645	356.764	-3.1171	0.000261593	MAP2094c	8.6764	ornithine--oxo-acid transaminase
gene-MAP_RS05145	114.46	-3.10479	1.98367e-06	MAP1009	8.60273	SRPBCC family protein
gene-MAP_RS19005	842.056	-2.87965	4.10694e-09	MAP3706c	7.35971	uroporphyrinogen-III synthase
gene-MAP_RS19000	733.504	-2.77652	9.6436e-09	MAP3705c	6.85196	sirohydrochlorin chelatase
gene-MAP_RS05865	509.415	-2.66719	0.00072972	MAP1153	6.35193	PPE family protein
gene-MAP_RS09510	631.321	-2.65698	0.00594295	MAP1874c	6.30711	LuxR C-terminal-related transcriptional regulator
gene-MAP_RS05860	919.215	-2.59722	0.000218665	MAP1152	6.05121	PPE family protein
gene-MAP_RS05870	337.697	-2.52339	0.00190077	MAP1154	5.74929	DUF732 domain-containing protein
gene-MAP_RS10705	41.1566	-2.44815	0.0114485	MAP2106c	5.45718	CAP domain-containing protein
gene-MAP_RS21905	3184.09	-2.26802	0.000631818	MAP4272c	4.8166	superoxide dismutase family protein
gene-MAP_RS05095	4223.59	-2.25323	7.67849e-07	MAP_RS05095	4.76748	WXG100 family type VII secretion target
gene-MAP_RS04895	2711.22	-2.1034	0.0488586	MAP0967	4.29722	IS110 family transposase
gene-MAP_RS11290	1049	-2.08392	0.0315657	MAP2220	4.23957	ribonuclease Z
gene-MAP_RS05875	537.855	-2.07332	0.00860349	MAP1155	4.20854	PPE domain-containing protein
gene-MAP_RS01710	279.584	-1.9816	0.00190077	MAP0337	3.94931	hypothetical protein
gene-MAP_RS14565	321.821	-1.94785	0.007109	MAP2847c	3.85798	recombination regulator RecX
gene-MAP_RS14400	2994.77	-1.9469	0.0114485	MAP2816c	3.85547	DUF4193 domain-containing protein
gene-MAP_RS05625	171.598	-1.93534	0.049566	MAP1103c	3.82468	hypothetical protein
gene-MAP_RS04885	8137.28	-1.93327	0.000148455	MAP0965c	3.8192	dTDP-4-dehydrorhamnose 3,5-epimerase family protein
gene-MAP_RS23815	1387.77	-1.93118	0.00216368	MAP_RS23815	3.81366	no info
gene-MAP_RS04880	29450.6	-1.85446	0.000218665	MAP0964c	3.61616	sugar transferase
gene-MAP_RS17535	1466.19	-1.84586	0.0110229	MAP3411c	3.59468	Lrp/AsnC family transcriptional regulator
gene-MAP_RS05635	181.175	-1.80012	0.049566	MAP1105	3.48249	GntR family transcriptional regulator
gene-MAP_RS04865	513.96	-1.76096	0.00999204	MAP0961c	3.38924	glycosyltransferase family 4 protein
gene-MAP_RS12725	961.084	-1.75632	0.00401457	MAP2494c	3.37836	exonuclease SbcCD subunit D
gene-MAP_RS15290	2178.81	-1.71918	0.000863381	MAP2987c	3.29249	nitrogen regulatory protein P-II
gene-MAP_RS14570	2275.24	-1.70815	0.0152111	MAP2848c	3.26742	recombinase RecA; DNA repair
gene-MAP_RS04890	26589.8	-1.69718	0.000304795	MAP0966c	3.24267	PPE family protein
gene-MAP_RS02425	1046.77	-1.68189	0.00393032	MAP0473c	3.20848	DNA repair protein RadA
gene-MAP_RS04870	882.677	-1.64135	0.00997649	MAP0962c	3.11958	glycosyltransferase
gene-MAP_RS16970	1071.79	-1.62349	0.00626154	MAP3301c	3.08119	ATP-dependent DNA helicase
gene-MAP_RS00800	361.093	-1.61728	0.0108333	MAP0159c	3.06796	IS110 family transposase
gene-MAP_RS21625	1774.67	-1.60763	0.0085771	MAP4215c	3.0475	CoA-acylating methylmalonate-semialdehyde dehydrogenase
gene-MAP_RS11305	386.305	-1.60579	0.0495956	MAP2222c	3.04362	alpha-E domain-containing protein
gene-MAP_RS18985	2610.63	-1.59991	0.0140394	MAP3702	3.03125	nitrite reductase large subunit NirB; nitrate assimilation
gene-MAP_RS02160	4990.27	-1.59991	0.0429534	MAP0423	3.03125	cold shock protein CspA
gene-MAP_RS14250	1053.21	-1.59438	0.0176634	MAP2786c	3.01965	DUF732 domain-containing protein
gene-MAP_RS04115	2335.98	-1.56166	0.0273643	MAP0805c	2.95193	transglycosylase family protein
gene-MAP_RS04215	1126.21	-1.54279	0.00550441	MAP0826c	2.91358	VOC family protein
gene-MAP_RS09970	4871.79	-1.54143	0.00190077	MAP1962	2.91084	type I glutamate--ammonia ligase
gene-MAP_RS05055	148.966	-1.47624	0.0257662	MAP0997c	2.78222	potassium-transporting ATPase subunit C
gene-MAP_RS20015	362.305	-1.47289	0.0191819	MAP3902c	2.77577	hypothetical protein
gene-MAP_RS05435	1541.74	-1.46126	0.0108333	MAP_RS05435	2.75348	hypothetical protein
gene-MAP_RS05140	1022.71	-1.45238	0.0101586	MAP1008	2.73659	fatty acid--CoA ligase
gene-MAP_RS15385	298.003	-1.44972	0.0366369	MAP3006c	2.73156	alpha/beta hydrolase
gene-MAP_RS16965	881.65	-1.4373	0.0110369	MAP3300c	2.70813	UvrD-helicase domain-containing protein
gene-MAP_RS11310	862.085	-1.4291	0.00849997	MAP2223c	2.69279	circularly permuted type 2 ATP-grasp protein
gene-MAP_RS22675	314.879	-1.38871	0.0256427	MAP1929c	2.61845	hypothetical protein
gene-MAP_RS00810	1849.51	-1.35726	0.0146927	MAP0161	2.56198	WXG100 family type VII secretion target
gene-MAP_RS11285	558.008	-1.34163	0.0393158	MAP2219c	2.53438	CBS domain-containing protein
gene-MAP_RS17185	41101.8	-1.32312	0.0361507	MAP3342	2.50207	hypothetical protein
gene-MAP_RS09990	2391.81	-1.2808	0.0205554	MAP1966c	2.42974	type I glutamate--ammonia ligase
gene-MAP_RS04875	3167.66	-1.27134	0.0350237	MAP0963c	2.41386	oligosaccharide flippase family protein
gene-MAP_RS07710	1729.37	-1.16679	0.0443769	MAP1513	2.24512	type VII secretion system ESX-5 AAA family ATPase EccA5
gene-MAP_RS00805	1767.85	-1.16432	0.0416507	MAP0160	2.24127	WXG100 family type VII secretion target
